# Supplementary material for: A Coevolutionary Residue Network at the Site of a Functionally Important Conformational Change in a Phosphohexomutase Enzyme Family
Source: PLoS One. 2012 Jun 7;7(6):e38114. doi: 10.1371/journal.pone.0038114 (PMC3369874; doi:10.1371/journal.pone.0038114)
Supplement: File S1 — Sequences in fasta format of the PMM/PGM proteins from the MSA, after truncation of the sequences to the structural template 1P5D (see Methods), as used for the rZNMI calculations. (FA) [file pone.0038114.s007.fa]

>1P5D/1-463
MSTAKAPTLPASIFRAYDIRGVVGDTLTAETAYWIGRAIGSESLARGEPCVAVGRDGRLSGPELVKQLIQGL
VDCGCQVSDVGMVPTPVLYYAANVLEGKSGVMLTGSHNPPDYNGFKIVVAGETLANEQIQALRERIEKNDLA
SGVGSVEQVDILPRYFKQIRDDIAMAKPMKVVVDCGNGVAGVIAPQLIEALGCSVIPLYCEVDGNFPNHHPD
PGKPENLKDLIAKVKAENADLGLAFDGDGDRVGVVTNTGTIIYPDRLLMLFAKDVVSRNPGADIIFDVKCTR
RLIALISGYGGRPVMWKTGHSLIKKKMKETGALLAGEMSGHVFFKERWFGFDDGIYSAARLLEILSQDQRDS
EHVFSAFPSDISTPEINITVTEDSKFAIIEALQRDAQWGEGNITTLDGVRVDYPKGWGLVRASNTTPVLVLR
FEADTEEELERIKTVFRNQLKAVDSSLPVPF
>0/1-418
-MERVTSDQTKTFFKAYDVRGIVGESITAEIVEAVGAAFVD--VLLEGQTVLVGGDMRPSSPEFSKAFANGA
ATRGANVQLLDLISTDELYYACG-ALNAAGATFTASHNPAEYNGIKMSAGAQPIS--SESGLKD----QARA
ELIG----VDVLKDYSEYLRKLV--DRGLKVVVDAGNGMAGLTTPAVLGDLPFDIIPLYFELDGSFP--HPN
PLEPENLLDLQAAVV-EHADIGLAFDGDADRCFVIDEKGNPVSPSAITGMVARREIRT--P-TIIHNLLTSR
AVPELVAHDGGRAVRTRVGHSFIKAEMAEEG-VFGGEHSAHFYFRDF-WNADTGMLAAMHVLAALGEQLPLS
ELGH-EYEPYVSSGEINSEIER-ADFAG-E---DVE------IDTLDGSTFTARSWWFNLRPSNTEPFLRLN
TEATDRATMERIRDRVLALVNG---------
>1/1-367
--------------------------------------------------------MRPSSPGFSGAFAAGA
ARRGADVKSLGLISTDELYYACG--ALDAGAIFTASHNPAQYNGIKMAAGAVPVSAE--TGLTA----RDLA
QVQGT---VLVLAGYAEKLRSLVLNARPLKVVVDAGNGMAGLTVPAVLGNFPLTVVPLYFELDGTFP--HPN
PLEPENLRDLQAAVI-AHADIGLAFDGDADRCFVIDENGRPVTPSAVTLIAVREIRRE--P-VIIHNLITSR
AVPEIVAATGGRPVRTRVGHSFIKARMAEEGAAFGGEHSAHYYFRDF-YNADTGMLAAMHVLAALGE-RPLS
ELAR-EFDPYAASGEINSSVD--GVDGKLA---DVRN------DELDGLSVSSEAGWFNLRASNTEELLRLN
VEAADAATMAQVRDAVLQQIRA---------
>2/1-420
--------MNLTCFKAYDIRGKLGDELNIEIAYRIGRATAQ--YL-KATRIAVGGDVRLTSEGLKQALANGI
LDAGCDVIDLGVTGTEETYFAAFTLDIDGAIEVTASHNPMDYNGMKLVRDACPISGD--SGLND----RALA
ERRGT---LKILDAYVDHLLTYIPHQRPLKLVVNAGNGAAGHVIDVILN-IPVEFIKIHHEENGNFPNGIPN
PLLPENRDVTSEAVKLHHADMGIAWDGDFDRCFLFDENGIFIEGYYIVGLLAEAFLVENPE-RIIHDPRLTW
NTIDIVEKSGGIPVQSKTGHAFIKERMRSENAIYGGEMSAHHYFRDF-GYCDSGMIPWLLVINLLSNS-TLS
SLVAERVKAYPCSGEINYRVD--NA---LEIIKKLEEVYVPAVEYVDGLSIEMND-WRFVRISNTEPLLRLN
VESNTSGL--NSLHKMINNI-----------
>3/1-437
-----MTFAPSHMFREYDVRGIAHSELSEEVVKHWGALFAE--RIAYKGKVVVGRDGRLSSPALANALMAGL
AEAGARVSDVGLLPTPGLYYASHALHADGAIMVTGSHNPAEYNGMKMLFFGQDIQD-LAQRLML----GERP
MRMGR---VELRRDYINRLVADY--R-GLKVVLDCGNGAAGAVAKELLQALPGEGEVLFAEVDGTFPNHHPD
PT-PANLEDLKNRVL-AWADLGIAFDGDGDRIGAIDGDGRVIWGDRLMILFAREILAEHPGASILGDVKCSQ
QLFDAVAEAGGKPIMWKTGHSLVKSKMRQSGALLAGEMSGHLFFADRYYGYDDALYAAVRLISLLAA--EPT
SLAARSLPKVYATPELRIECADSRKFRVMD---RIKDGGLGEVSDLDGVRVKQP-GWWLVRVSNTQPALVAR
VEADSLERLQEMATALAKMLEGENVVFPEWQ
>4/1-435
--------MDPNVFREYDIRGIVGSEIRDRDVYLLGKTFGT--YMQGKSRVVVGRDCRLSSDRFRDLLVEGM
LETELDIVDLGVCPTPLLYFALHHLKREGGVMITASHNPPEYNGFKINISGAEIQR-IRELMES----RDFA
GGRGE-RQFAIQEPYIDYVLQSVRPKRSLRIGLDAGNATGGPVALPLLRDLGCRVYPLYCEMDGTFPNHEPD
PTVMENMRDIQELVV-KELDVGIALDGDCDRLGVIDHRGEVVFGDKLMILFAREILSRRPGSLFISEVKCSK
TLYDDIERNGGRAIMWKAGHSLIKAKMREVDAVLAGEMSGHVFFKDRYFGFDDGIYSACRLIEILAATKTIP
ELLE-GVPPTFSTPEIRIPCPDDIKFEVVE---QAREKQFRII--VDGARIVFPDGWGLVRASNTQPVLVLR
YEADSPERLDAIRNLVEGTLHAIMNR-----
>5/1-428
------MRDLSAIFKAYDIRGVVPDELDPDVVRDIGAAFA---IFTGAPQLVVAHDMRESSPVLVEAFAEGA
TAQGADVVNAGLASTDMLYFASG--RWDPGAMFTASHNPAKYNGIKLCAGARPVGQE--TGLAD----RRLV
EPRGA---VRAVREYAAFLRGLVLSHRPLTVVVDAGNGMAGYTVPHVLADCPVTVVPMYFELDGNFPNHEAN
PIVPENTAELRARVR-EMADLGLAFDGDADRCFVIDERGEVVSPSAITALVAVRELRRAPS-AIIHNLITSK
AVPEIVREHGGTPIRSRVGHSFIKALMAETNAVFGGEHSGHFYFRDF-WRADSGMLAALHVLAAL-GETRCS
ELMA-EFTRYVASGEINTTVR--DQAGAIA---RVKDRPGITIDELDGLTVTAPSWWFNVRPSNTEPLLRLN
VEADDRATMERVRDEVLACIRDDGRP-----
>6/14-442
FEYESFPMVKPTGFREYDARWLFEKEINLMGMQALGMGIGT--LI--HERIVVGHDFRSYSSSIKMAVVNGL
LAAGINVHDIGLALSPMAYFA-Q-FDVPAVAMITASHNDNGWTGVKM-IDRPLTFGP--DEMGR----KEIV
L-GGS---YVFPDVYFKDLTNRA--KK-IKLVAACGNGTAGAFAPKILEALGAEVIPLDAELDHTFPRYNPN
PEDMKMLHALRDKVL-EVAEVGLGFDGDGDRCGVVDNEGEEIFADKVGVMLARDISALHPGAQFVVDVKSTG
LFHTDPKANGAKTDYFKTGHSYIKRRVTELN-MVGFEKSGHYFFKPIGRGYDDGLVSAIAILDMLN-PKTMA
DLRR-DLPKTWGSPTMAPKCDE-IKYDVVQ---DMKA------ITVNGVRVVSEDGWGLVRASSNKPELVVV
VESVSEDRLHAMFKAVDAVLRENSEVGDYNQ
>7/1-442
--MSRPAAAVHGVIKAYDVRGLVGSELDESFVADVGGAFAR--LVEGARQVVIGHDMRSSSPALAAAFADGV
TTQGLDVVRIGLASTDQLYFASG-LLECPGAMFTASHNPAAYNGIKLCAGAKPVGKDSEEVIGG----PAHD
GPRGG-ITDDVLADYGEFLRSLV--DSGLRIAVDAGNGMAGHTTPAVLGPPGATILPLYFELDGTFPNHEAN
PLDPANLVDLQRFVV-ESADIGLAFDGDADRCFVVDELGRPVSPSAVTALVAGRELTREIA-TIIHNLITSR
AVPELVTERGGTPVRARVGHSYIKALMAETSAIFGGEHSAHYYFRDF-WGADSGMLAALHVLAALGEQRPLS
EIMA-DYQRYEASGEINFTVS--DASACVD---AVLTSYGTAIDHLDGVTVDLGDDWFNLRSSNTEPLLRLN
VEARTTEEVDAVVDRIADVIRATNEPGSVNG
>8/1-419
--------MFDTIFREYDIRGIYEKDLNETSVKAIGYCLGV--EMRDVKTISVGYDARLSADTLFKYLISGL
NEAKMRVFDIGMLPTPVGYFSVFTDVFDANVMITGSHNPKEYNGFKHFADLQKLKDSSKKQIKD-----NFE
A--QK---YDILSKYVEFYKNEF-SHTGLKIICDCANGTAGITLEPIIQALSLNATIFYKEPNGNFPNHHPD
PSEEKNLKDLKNALSGEY-EIGFGFDGDADRIAVLT-KKRSIKGDELAYLYAKNMK--N-P-RVLGEVKCSQ
NMYDEIDKIG-KSFMGKTGHSNIKKAMKELNIDMAAEVSGHIFFKERFFGFDDAVYAMIRVLELIAK-FNLD
DELD-SLPKLYSSDEIKIDTTEEMKFKIID---ELKK------IDIDGVRIKFENGWGLVRASNTTPVLVAR
FEA-GSLETKELLQKVLSLVQKLKAKI----
>9/1-431
------MSNSLTCFKAYDVRGRVPDELNEDIAYAIGRAYAE--VV-KPKKVVVGHDIRLSSETIKTALSKGL
MDSGVDVYDIGQCGTEEIYFAADAGAMDGGIVVTASHNPKDYNGMKFVEGSRPISGD--TGLFD----QRLA
ERQGQ---LLIADAYIEHLLSYVIATKPLKIVVNAGNGGAGAVIDRL--EAGAEFIKLHHQPDGNFPNGVPN
PLLPENRAITIDAVK-QHADIGIAWDGDFDRCFFFDERGEFVEGYYVVGLLAEAFLLKSPE-KIVHDPRLTW
NTIDMVEANGGTPIQSKTGHAFIKERMRLENAIYGGEMSAHHYFRDF-AYCDSGMIPWLLVAQLISSRQCLS
SMVEDRMSAYPCSGEINRTIN--NPAAAISRVEQHFESSDAVVDRTDGLSMAF-DNWFNLRMSNTEPVVRLN
VETKAPGLMTERTEEILALLQSDNL------
>10/1-420
------MSESLPCFKAYDVRGRVPDEINEDVARRIGRAYAE--VI-DPGSVVVGHDIRLTSESIKGALVDGL
RDSGVNVVDIGLCGTEEIYFATDHLGVGGGIVVTASHNPKDYNGMKFVEGAKPISGD--SGLAE----RRLT
ESKGS---YATLSPYIQHLLSYVVANAPLSIVCNAGNGGAGRVINALEPELPFKFSKVHHEANGHFPNGVPN
PLLEENREATASVVR-ASADLGIAWDGDFDRCFFFTAQGDFVEGYYIVGLLAEAFLAQQGQ-RVVHDPRLTW
NTQAIVAAAGGEAVASKTGHAFIKERMREVDAIYGGEMSAHHYFRDF-AYCDSGMIPWLLVAELMSK-QSIA
ELVAAREAEFPCSGEINRRVE--DPASLLA---SVEA------EHRDGLSIENSN-WRFLRMSNTEPVVRLN
VESRDRALMEARTEELLGYM-GG--------
>11/1-439
-MFKISLLLL-RYFKAYDIRGIVKQDLSPKNVNLIGLAIGSESIAKGERNVVVGRDGRLSGVDLMQALKVGL
QESGCHIVDIGMVPTPLVYFATYTKISTSGVMITGSHNSPEYNGFKIIIAGETLSSEQRIQISN------FS
SGHGTM---DIEQDYIERITRDV--KDRLSIIVDAGNGIAGNIAPKLFEQLGAKVTKLFCLVDGNFPNHHPD
PSKLHNLEDIIKKVK-STADMGFAFDGDGDRLGLIDNKGNVIWADRQMMLYSRDILKRNQGAKIVFDVKCSS
LLPKDIVQHGGKAIMSRTGHSFIKAKLKEIN-ALGGEMSGHIFFKERWYGFDDALYTGSRLLEILTE-KTCT
EVFA-ELPDNINTPEINIHFDQ-QFDAMLA---KNIDFPNAKITTIDGVRIDY-KNWGLVRPSNTTPCLVLR
FEADDEKILKKIQEKFKAWLKNNDILIDF--
>12/1-429
------MEITTAAFKAYDIRGRVPAELNEELAYRIGRAFVE--QF-GARQVVVGRDVRLSGPMLRDALVRGL
TDGGCSVVDIGVCGTEMVYFATAHLKVDGGIMITASHNPQDYNGMKLVEGARPISGD--SGLKE----AARV
G-RGT---VHILPAYVEHLLTYIRSAKPLKVVVNAGNGCAGPIIDALEKHLPFEFIKVNHEPDGTFPNGIPN
PLLVENRAATADVVR-RTADVGIAWDGDFDRCFLFDEKGEFIEGYYLVGFLAQAMLKRYPA-KIIHDPRLTW
NTIELVRAAGGIPVMTKTGHAFMKERLRAED-VYGGEMSAHHYFKDF-AYCDSGMIPWLLVLEIMCRDRPLS
ELMAERMACYPVSGEINREV-A-DGAAVVR---ALEAKYAPGADHTDGLSVEYANWRFNVRMSNTEPLLRLN
VETCDRELLAEKTEELLAFIDGIKF------
>13/1-405
--------------------------MARRIALAVGVKLTG--QT-----VVVGGDIRLSTPALQRIVLDAL
AESGCHVLDIGTVATPVFYYALKTTGAAGGVMITASHNPAPYNGFKLVLGPEPVTEADIAEIAAVAVDR-RT
TGNGT-IIAPMVDDYVQFTASMA---PGLRVVVDAGNGATAPIAPRLFRALGYDVIEMYCQPDGAFP-HPPN
PALAENLAALGRRVR-ETAALGIAFDGDGDRVGFVDETGQAIDNDDILVLLARHYLRREKG-AVIYDAKCSM
VVPEEIAKAGGRAVMARAGHTFSKAAFLREKALFAGEISGHFFFRE--LGYDDGMYAGLKVCEIVAES-PLG
ALV-DTIPNYILTPDIRVPYPGPDKDAILA---GVAP------NLIDGVRIEFPDGWGMIRASVTEPLFTLR
FEAKTAKRLRDALDQLRAAIRDKMAEK----
>14/1-445
MTQSKPFVPAPEIFKAYDIRGIVDKTLTVEAVRAIGQALGSEARARGQKAIAVGRDGRLSGPALAGALADGI
RAAGVDVVDIGCVPTPLTYFAAYHLGTDSCVSVTGSHNPPDYNGLKMVLGGQTLYGEQILDLRRRLIEGDLT
EGAGEA---DVNAAYLERVTSDV--KSRMKIVMDCGNGVAGAIAPALFKQLGCELVELFCEVDGNFPNHHPD
PSKPENLEDVVRALK-ETAELGLAFDGDGDRLGVVTKDGEIIFPDRQLMLFAEDVLSRVPGGEIIYDVKCTR
NLAGWIKQRGGKATMWNTGHALVKAKLKETGAPLAGEMSGHMFFKER-WYGDDGLYAGARLLEILSRS-DAN
AVL-KGLPDAVSTPELNIKMNEGEP---FELVKRLKE------ITLDGVRVEYADGFGLARPSNTTPVVVLR
FEANDAAALTRIQDAFRTAITSVWPGVKLPF
>15/1-420
----MTIEQNKTFFKAYDVRGIVGESITAEIVEAVGAAFID--VLLEGETVLVGGDMRPSSPEFSRAFANGA
ATRGANVQLLDLISTDELYYACG-ALNAAGATFTASHNPAAYNGIKMAAGAQPIS--SESGLKE----QALA
EEIG----VDVLKDYSEYLRKLV--DSGLKIVVDAGNGMAGLTTPAVLGDLPFEIIPLYFELDGSFP--HPN
PLEPENLRDLQAAVI-KHADIGLAFDGDADRCFVIDEKGEPVSPSAITGMVARREIRT--P-VIIHNLLTSK
AVPELVAKDGGRAVRTRVGHSFIKAVMAEEGAVFGGEHSAHFYFRDF-WNADTGMLAAMHVLAALGD--PLS
ELGR-QYEPYVSSGEINSEIE--DKAGAVE---RVRDFETEDIDHMDGSTFTAKDGWFNLRPSNTEPFLRLN
AEAKDQATMEKIRDRVLALVRA---------
>16/2-438
ADSTLDPANVRSVFKAYDVRGLVPDQVDDVLARATGRAFVR--VV-GASTVVVGHDMRPSSPGMAGAFAEGA
SAAGADVVMIGLASTDQLYFASG-HLGHPGAMFTASHNPSQYNGIKMCKLAQPVGME--TGLAE----RDLV
LTVGD---IHVLEAYAAHLLALA--PSGLKVVVDAGNGMAGHTAPAVFARLGAELVPMYFELDGTFPNHEAN
PIDPANLVDLERRVRAEHADLGLAFDGDADRCFVVDERGRAVSPSTLTALIAARELAKEPA-TVIHNLITSR
AVPEIVRELGGTPVRTRVGHSFIKATMAETGAIFGGEHSGHFYFRDF-WRADSGMLAALHTMAALAETQPLS
RLLA-QYERYVVSGEINSEAA--EPATVLA---DIEGSDGVGIDHLDGLTVSH--AWFNVRPSNTEPLLRLN
AEGRDDATMAEVRDRVLEQIRADHPSPEEE-
>17/1-431
-MSRPAAAVQ-RVIKAYDVRGLVGEEIDESFVRDVGAAFAR--LV-RDAAIVIGHDMRASSPTLSAAFADGV
TAQGLDVVRIGLASTDQLYFASG-LLDCPGAMFTASHNPAAYNGIKLCAGAKPVGKDSDEVIAG----PDYD
GPRGR-VSDDVLADYGEFLRSLV--DSALHVAVDAGNGMAGHTAPAVLGPISITLSPLYFELDGDFPNHEAN
PLNPANLVDLQNFVR-ETADIGLAFDGDADRCFVVDETGAAVSPSAVTALVAARELQREIA-TVIHNLITSR
AVPELVTERGGTPVRSRVGHSYIKGLMAETGAIFGGEHSAHYYFRDF-WGADSGMLAALHVLAALGEQRPLS
EMM-ADYQRYEASGEINYTVAVDSV---LQ---EFAS------DHLDGVTVDLGEGWFNLRMSNTEPLLRLN
VEARSADEVTELVDEIGGYITSGVKEST---
>18/1-427
--------MDLSCFKAYDLRGRVPDQLNPILAEKIGRAYVE--IT-GAKKVIVGYDIRLSSPEIADALSSGL
MAAGADVFDIGLCGTEQVYFATSHYQMDGGIMVTASHNPKDHNGMKMVPESRPISSD--NGLND----RDRV
LEQGK---YLVMSAYVDHLLGYIAGSKPMTIVCNAGNGGAGLVIDELEQHLPFDFIKVHHEADGHFPNGVPN
PILPENRSATADAVL-QNAAMGIAWDGDYDRCFFFDETGRFIEGYYIVGLLADQFLRKTGG-KVIHDPRLTW
NTLDLVEAAGGEAIESKTGHAFIKQRMRDED-VYGGEMSAHHYFRDF-AYCDSGMIPWLLVAERLCQSQTLS
SLIDARIEAYPASGEINRTI-S-DPPKVIA---AIEARYGVGASHVDGLSVEF-DNWFNLRMSNTEPVVRLN
VEAGDKALMEAKTEELLEEMKRLNV------
>19/1-432
-----MQVAA-SIFKAYDIRGIVPATVTEEVAEGIGKAFGT--IAQGETAVAVGRDGRLSGPSISAALVRGL
SAVGIEVIDVGMVTTPMLYFAAN-TLCSSGIQVTGSHNPKDYNGFKMVMAGRAIYGDDIQAIRA------MM
EETGSVRHVDVTAAYQERIVSDI--KSRMKIVVDCGNGIAGATAPAIFRAIGCEVIELFSEVDGNFPNHHPD
PSKPENLQDLIKTLQ-ASAELGLAFDGDGDRLGIVTKDGQNIYPDRQMMLFARDVLSRVPGGTIVFDVKCSQ
RLAPDIEQAGGVPLMFKTGHSLIKAKMKEVN-PLGGEMSGHIFFKERWYGFDDGTYAGTRLLEIVSKA-PDA
GVLLNSLPTSFSTPEINVPCGE-QHTAVF----EAPA------STIDGVRVDWPDGFGLIRASNTTPVLVLR
FEGQTQAALDRIQADMLVLLRSVKPDAVFAA
>20/1-439
------MQAAPAIFKAYDIRGIVPSTLNEALARGLGRAFGS--AAQGQHTVAVGRDGRLSGPALAAALIEGL
VEAGIAVIDVGQVTTPLLYFAAS-TLCASGIQVTGSHNPRDYNGFKM-LAGRAIHGEEIQGLRR----MEQE
SQLGR---HDVLPAYHERIVGDV--RRPMKIVLDCGNGIAGASTPALLRALGCEVIELFSQVDGNFPNHHPD
PSKPENLRDLIAALQ-GSAELGLALDGDGDRLGIVTRDGHNIFADRQLMLLAQDVLARVPGAEIIFDVKCSQ
RLAPAIEAAGGVPVMHQTGHSLIKARMQQGNAPLGGEMSGHIFFKERWYGFDDGSYAGCRLLEILSRS-SDP
SACLDALPASFSTPELNVDCAAHRLSAQLQ---ALAAQLPWDASTIDGLRIDWPDGFGLIRASNTTPVLVLR
FEGHDRPALARIEAAMLALLHRVKPEARLRA
>21/1-442
---MSAAQVPASIFRAYDVRGVVGETLNADIVRWVGRAVG-SEARRGVRRLVVGRDGRHSSAELAAAVAAGM
NDAGCDVVDIGQAPTPVMYFATHELETGSGVMITGSHNPPEYNGLKIMVAGDTLSGEAITALYR----R-IQ
DCLGV-ESRDLVERYLARITGDI-RPRSLRVVLDAGNGVAGAVAPQLFEALGCEVEALFCDVDGDFPNHHPD
PAEPHNLETLIARVR-ESADLGLAFDGDGDRLGVVDSAGKIIWPDRQLMLYARDVLSRRPGEPVVFDVKCSM
HLKQVIEAAGGRPQMSRTGHSLIKATLRETG-PLAGEMSGHTFFAERWYGFDDGLYTGARLVEIVAADRPSA
EIFA-ELPEGVSTPELKVHIQQ-VE---LM---DVTRFTDATIHTIDGIRVEWSDGWGLIRASNTTPVLVVR
FEANDDAGLARIREAFEALLAAVRPGLAIPG
>22/1-436
------MQVAASIFKAYDIRGIVGKTIDEQFAEHLGRAFGS-----EARKVAVGRDGRLSGPGLSAALIRGL
ASTGLDVVDLGPVTTPMLYYVTR-AGCRSGIQVTGSHNPKDYNGFKMVLGGRAIYGEDIQGLRRRIEAEDYV
KGQGR-SAADIGAEYRHRITNDCKLARPMKIVVDSGNGIPGASAPGILRALGCEVIELYSEVDGDFPNHHPD
PSKPENLVDLIRTVK-ETAELGLAFDGDGDRLGVVTADGQNIFPDRQLMLYAQDILQRHPGAPIIFDVKCSQ
RLVAAIRKAGGEPVMWKTGHSLIKAKLKESGAPLAGEMSGHIFFGERWYGFDDATYTAARLLEIVSRHKDPS
KLL-NALPTSYSTPELNVPCHRLRE---VA---KFPG------ITIDGLRAEFKDGFGLVRASNTTPVLVLR
FEGHTAAALERIQAQFMAALRAVKPDAQVAA
>23/1-420
--------MT-GIFRAYDIRGRYPDELDEATAKKIGNAFVA--LL-AAERIVVGRDMRPSSEPLSRAFIRGA
VEAGAEVADIGMASTPLLNYAIAAGGFDGGAMVTASHLPGEMNGFKLAENAVPLSGD--RDLPL----ETRT
GAGGS---CTMLDAYIGTMAGFV-RAKPLTVVVDAGNGMAGPEVPRLFDRIPR-LVPMYLEPDGRFPHHHAN
PLDPETTRELQERVV-AEADMGVAFDGDGDRCGLIDERGERVREDLVTGLIAEFLLEENPA-TILYDLRSSR
AVREAIERAGGRGVRSRVGHAFIKAAMREED-LFAGELSGHYYYRDM-GFSDNGLLTLVMAANILAASRTLS
ELI-RPLDRYPSTGEINLAV--RDPAAVL----ARDA----ELDRLDGLTATYPDWWFNIRRSHTEPVVRLN
IEADTRSLLDEKEREVLAAIREAEGA-----
>24/1-432
-----MSTMDLSCFKAYDLRGRVPDRLNPKLAELIGRAYVE--VT-GAKKIIVGYDIRLSSREISQALCSGL
MAAGADVYDIGLCGTEMVYFATSHYDMDGGIMVTASHNPRDHNGMKMVPESRPISSD--NGLND----RDRV
LDQGR---YLTMNAYIDHLLGYIGADKPLKLVVNAGNGGAGLVIDELEAHVPFEFVKVHHNADGHFPNGVPN
PILEENRAATADAVK-ASAVMGIAWDGDYDRCFFFDENGRFIEGYYIVGLLADQFLRKTGG-KMIHDPRLIW
NTLDLVAAAGGVAVESKTGHAFIKQRMRDEDAVYGGEMSAHHYFRDF-AYCDSGMIPWLLVAERLCQACTLS
SLIDARIEAYPASGEINRTIA--DPATVIA---AIEAKYGAEASHVDGVSVEY-DHWFNLRMSNTEPVVRLN
VESGDIPLMREKTDELLAEM-ERLNAL----
>25/12-433
WEFLRDPMITPTGFREYDARWKYPDEINLPGVTALGMGLGT--QM--IEAISVGNDYRDYSLTIKNALMIGL
MQAGIHVKDIGPALSPMAYFSQFHLDVPAVAMVTASHNPNGWTGVKM-FQRPLTHGP--DEMNR----REIV
L-GGK---IVVFEAYLDDLCGDFKMSRKLKVVCATGNGTAAAFGPKVLKRIGVEVVHSHTELDYTFP-HNPN
PEAMEMLHDMSASVT-ASADFALGFDGDGDRCGVVDDEGEEIFADKVGVIMARDFAKLHPNAVFVADVKSTG
IYASDPKKYGATTDYWKTGHSHMKRRVNELG-LAGFEKSGHYFLAEP-IGRDCGMRVAVELCKLM--DMSMS
DLR-RALPVSPTMYC--KVLE---R---IV---AKL-------VTVNGARVMLE-GWGLVRASSNTPNLVVV
CESESDAELRSIFSDLDAVIRTEELVGDYDQ
>27/1-440
--MSRPAAAVHRVIKAYDVRGLVGEELDEGFVADVGAAFAR--LVDVATQIVIGHDMRSSSPALSEAFAEGA
MAQGLDVVRIGLASTDQLYFASG-LLDCPGAMFTASHNPAAYNGIKLCAGAKPVGRDAEQVIDG----PAHD
GPRGN-ASDDVLTDYGAFLRSLV--EPGLRVAVDAGNGMAGHTTPAVLGPI--ELLPLFFELDGTFPNHEAN
PLDPANLIDLQAHVV-AVADIGLAFDGDADRCFVVDEKGQAVSPSAVTALVAARELGREIA-TVIHNLITSR
AVPELVAERGGTAVRSRVGHSYIKALMAETGAIFGGEHSAHYYFRDF-WGADSGMLAALHVLAALSEQRPLS
DFMA-DYQRYEASGEINFTVA--DAPACVE---AVLKSFGTRIDHLDGVTVDLGGGWFNLRTSNTEPLLRLN
VEARTAEEVDEVVGQVSETVRAQSAEPGRTS
>28/13-437
WEFLRDPMIAPTGFREYDARWQYPEAINLPGITALGLGLGT--QM--QQRIAVGNDYRDYSLSIKNALILGL
MQAGIHVKDIGPCLSPMAYFAQFHLDAPAVAMVTASHNPNGWTGVKM-FERPLTHGP--DEMAE----RDIV
L-GGK---YVVREAYLDDLVGDF--KRKLKVVCATGNGTAAAFAPELFRRLGVEVVDSHNTLDYTFP-HNPN
PEAMEMLHDMSDSVK-ASADFALGFDGDGDRCGVVDDEGEEIFADKMGVIMARDLSAIYPNSTFVADVKSTG
LYASDPQANGVTADYWKTGHSHMKRRVKQLGALAGFEKSGHYFLAEP-IGRDCGMRVAVEVCKLMDRNMKMS
DLR-RALPHTPTMYASDDKYDA--K---L-----VKE------VAVNGARVILD-GWGLVRASSNTPNLVVV
CESESEEELRAIFADLDAVIRTEPEVGDYDQ
>29/13-440
WSFLRDAMIAPTGFREYDARWKYPEAINLPGVTALGLGLGT--QM--RQRIAVGNDYRDYSLSIKNALILGL
MQAGITVKDIGPALSPMAYFSQFHLDVPAVAMVTASHNPNGWTGVKM-FDRPLTHGP--DEMAE----RDIV
L-GGA---YVVFDAYLDDLVGDF--RRPLKVVCATGNGTASAFAPKLFERIGAEVVPLHCALDYTFPNYNPN
PEAMEMLHDMSAAVK-ASADLALGFDGDGDRCGVVDDEGEEIFADKVGVIMARDLSKLYPNATFVADVKSTG
LFASDPQKNGAKADYWKTGHSHMKRRVKELGALAGFEKSGHYFLAEP-VGRDCGLRVAVEICKLMDRNKSMS
DLR-RALPRTPTMYAADEKYDA--K---LE---SIKE------VTVNGARVILD-GWGLVRASSNTPNLVVV
CESESEAEMRAIFADIDAVIRTEPGVGEYDQ
>30/1-422
----MPPHNLSDFVKAYDVRGLVPEQLDVDVAWALGAAFAE--VIENGTGCVIGHDMRATSPELSQAFGAGV
ASRGIDVTHIGLASTDGLYFASG--HLDAGAMFTASHNPAAYNGIKLCPGARPVGQD--SGLAD----RDLA
QDEGK---TRLLADYAAFLRGLV--DSGLKVVVDAGNGMGGHTVPAVLEGKGPDVVPLYFELDGTFPNHEAN
PLEPANLVDLQAAVV-KHADIGLAFDGDADRCFVIDERGEAVSPSAITALIATREVAP--ADSIVHNVITSA
QVPEVIASLGAKAVRTRVGHSFIKGEMARANAVFGGEHSAHYYFRDF-WFADTGMLAAMHVLAALGEQEPLS
KTM-TAYSAYFESGEINSTVQLVRE---W----AHDK------DELDGLTLTHGDPWWLLRASNTEPLLRLN
VEAADADTMAAIRDDVLSLVRGTARGN----
>31/13-435
WDFLRAPMIKPTGFREYDARWKYPDEINLPGMTALGLGLGT--QM--RRRIAVGNDYRDYSLAIKNALIIGL
MQAGIRVKDIGPCITPMAYFSSFHLDVPGVAMVTASHNPNGWTGVKMFTHG----PDEMGELKE------VL
EGQGS---YEVWNAYIEDLVGDFRMSRKLKVVCATGNGTAAAFAPEVFRRIGVEVVDSHNTLDYTFPNYNPN
PEAMEMLHDMADSVR-ASADMALGFDGDGDRCGVVDDEGEEIFADKVGVIMARDLSKIYPGSTFVADVKSTG
LFASDPQANGVKADYWKTGHSHMKRRVHELG-LAGFEKSGHYFMAEP-VGRDDGMRVAVEICKLM--DMKMS
DLR-KALPMMSPYDT--EKYDE--K---LG---EIKE------VTVNGARVILD-GWGLVRASSNTPNLVVV
CESDSEEELRAIFNEIDTVIRTEPGVGEYDQ
>32/22-456
GDNQMKPTLDLSCFKNNDIRGIIGSQINEPFAYLLGKAFGE--YLGNAKTVVIGRDNRETSLSLQEAITVGL
IESGISVIDLGMTGTEEVYFATRHLKAIGGIQITASHNPINYNGMKLVADASPISKN--SGLDK----KRRI
KSNNS---CTILAPYVDHLLSYIPSKSPMKIVVNAGNGVAGHVIDALFNKLPVTFIKVHHTPDGNFPNGIPN
PLIIENQIATRSAVL-EHANLGIAWDGDFDRCFFFDKKGNYIEGYYIVGLLAEAFLLKEPA-TVLHDMRMTW
NTIEVANKLGGKAVAVKAGHALIKEKMRELNAVYGGEMSAHHYFRDF-GYCDSGMIPWLLVIELMSKTQSLH
QLTNSSMDRFPSSGEINRRVS--DPEQVIAYVLSHYQVDAVEIDHTDGLSMNM--GWFNLRKSNTEPLIRLN
VETQDRTLLSLKVDELLSFLI----------
>33/18-462
FEYETLPKVKATGFREYDARWLFEKEINLLGIQSLGAGLGT--LIGKRPDIVVGHDFRSYSASIKQALIVGL
MGAGVRVHDIGLAVSPMAYFAQFDLDVPCVAMVTASHNENGWTGVKM-VDAPLTFGP--DEMGR----KEIV
L-GGG---YVVRERYIADLVKDVKIARPLKVIAACGNGTAGAFAPEALSRLGVEVIPMDDELDHTFPKYNPN
PEDMKMLHAMRDAVL-THADLALGFDGDGDRCGVVDNRGEEIFADKIGVMLARDLSSRHDNAVFVVDVKSTG
LFTADPQKQGATTHYWKTGHSYIKRHTTDLNAMAGFEKSGHFFFREPYRGYDDGLVAAIAILKMLDPEKSLA
ELRE-DLPTTYQSPTMSPHCDDDKKYGIVE---KGQGQKVSDVNTVNGVRVTVEDGWGLVRASSNKPELVVV
VESPSEENRNKMFAEIEQVMAGYPEIGAFNQ
>34/1-436
----MNHQFDPTVLREYDIRGIIGETLGPDDARAIGRSFGT--LLDGGSTVAVGYDGRVSSPMLEHALVEGL
TASGCNVVRIGMSATPMLYFAASSEEVHGGIQITGSHNPPNYNGFKMVFQGRPFFGSDIQKLGE----AAAG
DTDGASVTSDILDAYVERMLAGL---DGLKVGWDAGNGAAGPALEALAARLPGEHHLLFTEVDGHFPNHHPD
PTVEENLEDLRALVA-EKLDFGVAFDGDGDRIGAIDGEGRVIWGDQLLMIYAEDLLKTRKGATIIADVKASR
ALFDHVAEHGGEPLMWKTGHSLIKSKMKETGSPLAGEMSGHVFFADTYYGFDDALYAGVRLLAAA-RLKSVT
ELKS-AIPDMLNTPEMRFQVDEARKFPAMA---EISE------NTTDGVRVNTADGWWLLRASNTQDVLVAR
AESDSEDGLERLIAQIDEQLSERGESVGH--
>35/1-419
----MKPTLDLSCFKNNDIRGIIGDQINGYFTYLLGKAFGE--YAPEASFVVIGRDNRETSLSLQEAMTKGL
IESGITVVDLGMTGTEEVYFATRHLGAIGGIQITASHNPINYNGMKLVLDASPISDEIKRRIAE----NAQP
SNSSR---SSILAPYVDHLLSYI---SPMKIVVNAGNGVAGRIIDDLFATLIITFIKVHHTPDGTFPNGIPN
PLIKENQTATRDAVL-QSADLGIAWDGDFDRCFFFDETGNYIEGYYIVGLLAEAFLLKEPA-TVLHDMRMTW
NTIEIAYKRGGKAIGIKAGHALIKEKMRETNAVYGGEMSAHHYFRDF-GYCDSGMIPWLLVIELMSQ-QSLY
QLTNASMDRFPSSGEINRRVS--NP----E---EVMA----CVDHTDGISMNM-DTWRFLRKSNTEPLIRLN
VETRQNRALLSLKDELLSFLI----------
>36/1-424
-------MHNTSAFKAYDIRGKLPEQLNNDLSYRIGRAYAD--FL-KPKKVAVGYDIRLSSPEFAKAVIKGL
NDSGVEVLELGLVGTEEVYFATDHLNLDGGIMVTASHNPKDYNGIKLVESAKPISGDGLNDIKAAPVES-II
TKSKR---YDVSGEYTQHLLSFIAAKKPLKVVVNAGNGAAGHMLDNLEEHL-FEFIKVNHQPDGNFPNGIPN
PLLPENREDTRKAVL-AHADFGVAWDGDVDRCFLFDENGDFIEGYYIVGLLAKAFLAKQPS-KIIHDPRLTW
NTIDIVEAEKGEAIQSKTGHAFIKERMRAEDAVYGGEMSAHHYFRDF-AYCDSGMLPWLLIAELVSE-LSLS
QYVEQQQANFPISGEINSTLGVDAV---MEAFKE--E------DKTDGISLEF--EWFNLRSSNTEPVVRLN
VESRDRALMEQKTQQILNIL-KQFN------
>37/1-416
-------MDEITCFKAYDVRGRVPDQLNEDIARRIGCAYAE--VI-KPKKVVVGHDIRLSSPAIKAALTEGL
LSQGVDVYDIGLCGTEEIYFATHHADMDGGIAVTASHNPKDYNGMKFVEGSKPISGD--TGLFD----KALA
ERFGE-RPLDTEQAYVAHLLSYV--DPGLKIVVEAGNGGAGKVVDLLEPHLPFEFIKLHHAPDGNFPNGVPN
PMLEENREPVIAAVK-AHADLGIAWDGDFDRCFFFDAQGRFVEGYYLVGLLAEAFLKRHPE-PVVHDPRLTW
NTRAVVEELGGRAVQSKTGHAFIKERMRLENAIYGGEMSAHHYFRDF-AYCDSGMIPWLLVADLISD-QSLA
AMVEERMAAFPCSGEINRSIE--DPSMIL----QFET--------VDGLSFEF--AWFNLRRSNTEPLVRLN
VESRDVPLMEEKTRELLAII-DAA-------
>38/1-430
-MSKINPIDLTPFIKAYDVRGLVGSQLTDDVVEALGAAFVD--EVAAGHDVIVGHDMRDSSPGFAAAFSAGA
RARGGNVVLIGLCSTDETYFASG--SLDPAAMFTASHNPATYNGIKFSAGAQGISFN--TGLRA----RDRA
QHPGS---HIVLADYAGYLRELVLSERPIRVVVDAGNGMGGMTVPAVLSELPLEIIPMYFELDGTFPNHEAN
PLEPANIVDLQKAVV-EHADVGLAFDGDADRCFVIDERGNPMSPSAVAAVVALREIQRALEDHVIHNLITSR
IVAETIEAAGAIAVRTNVGHSLIKDQMAATGAIFGGEHSAHYYFRDF-WGADNGMLAAMHLLAEFGQE-PLS
VLAD-RYSPYASSGEINSVVA--DVAAATA---RIREAFAGEADELDGLTVTGE-WWFNVRPSNTEPLLRLN
AEAGSVATLEAVRDRVLALIRA---------
>39/1-424
--------MELTCFKAYDIRGELGTELNTDIAYRIGRAFAT--FL-KPKKVVVGWDVRETSPELKDAFAQGV
LDFGADVIDLGLCGTEEVYFGTKFLNADGGCMVTASHNPINYNGMKMVDEAKPISRD--TGLAD----RKMA
ETPGT---LLNRAAYVEHLMGYIFETKPMKIVVNAGNGAAGPSLDAILKEKGIEFIKINHEPDGTFPNGIPN
PLLHEQQPVTGKAVK-EYADLGVAWDGDFDRCFLWDEDANFIEGYYIVGLLAEAFLVKQPA-KIVYDPRLTW
NTQEIVEANGGEAIQSVSGHAFIKEKMRAEDAVYGGEMSAHHYFKDF-AYADSGMIPWLLVVDLLSQT-TLK
TLVEQRMAMYPSPGEINSKVA--DADEAMARVYD--AYKGDAIDRVDGLSLEF--AWFNLRKSNTEPVIRLN
VETRDKDLMDEKTQDLLALIRQ---------
>40/1-436
------MTKRLECFKAYDIRGRIPEQLNADIAYRIGRAYAQ--WL-QPRDVVVGYDVRLTSPRMSQALGAGL
LDGGVNVHDIGLCGTEEVYFATAHFGMDGGIMVTASHNPADFNGMKLLEQARPISGD--TGLFD----HDRA
VRPGT---RLHRPAYLEHLLGFVRAAKPLRIVVNAGNGGAGPVLDALAERLPFEFVRLYHEPDGSFPNGVPN
PLLLENRRETEQQVL-ESADLGIAWDGDFDRCFLFDERGHFIEGYYIVGLLAEAFLRRHPE-KIIHDPRLIW
NTIDIASELGGVPVQSKTGHAFIKERMRAENAIYGGEMSAHHYFRDF-AYCDSGMLPWLLVAERVSLSKPLS
ELVSERLERFPVSGEINRRLK--DPDRALAGLEAHYRSIAEDVDHTDGLSMTF--EWFNLRSSNTEPVVRLN
VEARDRALMEHKTAEILHWLEAQIGLEAD--
>41/1-429
------MRDLSGIVKAYDIRGVVGEQLDADAVRDIGAAFTR--LV-GGPAVVVGHDMRESSPGLAEAFAEGV
TGQGIDVVEIGLASTDMLYFASG-KLELPGAMFTASHNPAEYNGIKLCSGAAPVG--QDSGLSEQELVAGVP
EFLGA-KTSDMVAEYSLFLRELV--DRGLKVVVDAGNGMGGHTVPTVFEGLPVEVVPMYFELDGTFPNHEAN
PLDPANLVDLQAKVR-EVADAGLAFDGDADRCFVVDERAEPVAPSAITALVAVRELAKEPG-TIIHNLITSK
AVPEIVAEHGGEPMRTRVGHSFIKQTMAETG-IFGGEHSAHYYFRDF-WRADSGMLAALHVLAALQQ-RPLS
ELMA-EYTRYAASGEINSTVDE-RMRRVAE---VFGDRNGARADELDGLTVELADGWFNLRPSNTEPLLRLN
VEARDTDAMAALRDEVLAVVRG---------
>42/1-430
--MSGLDGINFHIFREYDIRGKEQTDFTDEAVELLGLGLGT--YFKGERDVVVCQDNRASSPRLKTALNKGL
LQTGCNVIDIGENPTPVCYFGLQHLSLTAGVMITGSHNPPEDNGFKI-SAGSTIFGKEIQRIKEVVDGH-FL
SGLGQ--KYDIKEDYLKYLISRI--HRPLKVVIDAGNGTAGPLAVELFNRLGCEVIELYCESDSCFPNHHPD
PTVPDNLRDLQQRVL-QEADVGLAFDGDGDRLGVVDNLGKIIWGDILQILFWREILPQNPGTPVIVEVKCSQ
ALVEEAKSLGGNPFFYKTGHSLVKAKMKEVGALFTGEMSGHFFFDEY-FGYDDALYAGARLLRLLSK-KSLS
QLL-NNIPSYVSTPEIRLPFSDKEL---IQ---RIKE------IDVDGARVIFPNGWGVLRYSNTQPVVVMR
AEAKDQASLGDIVNILVDTL-ERMK------
>43/1-435
-MAEHNIANCRKAFKAYDIRGRVPEELNEEVAYRIGRAYAQ--LF-NPKQVVVGYDVRLTSPALAAALTRGL
REEGCRVADIGLCGTEQVYFATFHLGLDGGIMVTASHNPQDYNGMKLVGEARPISGD--SGLRD----EELV
VALGD---YVIMDEYVQHLLSYIDISKPLKMVVNAGNGSAGQIIDALEPYLPVQFIKVHHNPDGTFPNGIPN
PLLPENREVTAEVVR-QTADVGIAWDGDFDRCFLFDEQGNFIEGYYIVGLLAQSFLSKHIA-KIIHDPRLTW
NTIDLVKKIGGVPIQSKTGHAFIKERMRLEDAVYGGEMSAHHYFKEF-AYCDSGMIPWLLILEIMCKQKPLS
ELINERIKLYPASGEINRRVN--NPQEVLK---NVEQHFVNKSDWTDGLSLEF--DWFNLRMSNTEPVIRLN
VEAKDLDLMKQNTSELLKII-DVFNKQ----
>44/1-429
--MSWPAAAVDRVIKAYDVRGLVGEEIDESLVTDLGAAFAR--LMEDARPVVIGHDMRDSSPSLADAFAAGV
TGQGLDVVRVGLASTDQLYFASG-LLDCPGAMFTASHNPAAYNGIKMCAAAKPVGADRDDLIAG-----ARY
DTPGT-IADDVLVDYGAFLRSLV--DSGLRVAVDAGNGMAGHTAPAVLGVI--DLLPSYFELDGSFPNHEAN
PLDPANLVDLQAYVR-DTADIGLAFDGDADRCFVVDERGQPVSPSTVTALVAARELNREIA-TIIHNVITSR
AVPELVAERGGTPLRSRVGHSYIKALMAETGAIFGGEHSAHYYFRDF-WGADSGMLAALHVLAALGEQRPLS
ELT-ADYQRYESSGEINFTVV--DSEAVV----SIDH--------LDGVTVDLGDDWFNLRSSNTEPLLRLN
VEGRSVGDVDAVVRQVSAEI-AAQSAHAKAG
>45/1-424
--MRTRESVT-AVIKAYDVRGVVGVDIDADFISETGAAFGR--LMEGETTVAIGHDMRDSSPELAKAFADGV
TAQGLDVVHLGLTSTDELYFASG-TLKCAGAMFTASHNPAEYNGIKLCAGARPVGQDIDDLVEG----PAFD
GEHGS-VSEDLLSAYAEYLNELV--DKNLKVAVDAANGMGGFTVPEVFRGLPLDVAPLYFELDGNFPNHEAN
PLEPANLVDLQKFTV-ETSDIGLAFDGDADRCFVVDEKGQPVSPSAICAIVAERYLEKLPS-TIIHNLITSK
AVPEVIAENGGTAVRTRVGHSFIKAKMAETG-AFGGEHSAHYYFTEF-FNADSGILAAMHVLAALQD-QPLS
EMMA-RYNRYVASGELNSRLEA-VLDAFAD---RTE-------DTLDGVTVELKTSWFNVRASNTEPLLRLN
VEAASKEEVDALVAEILGIIRA---------
>46/1-448
-----MQLSP-SIFKAYDIRGIIDETLDPSIAKLIGQAFGT--EMINETEIVIGRDGRLSGPALIEALTEGL
LSTGINVIDLGMVATPMVYFAAG-KRPKSGIMITGSHNPPNYNGFKMVLGGAAIYGDQIQALRKRIEARQFL
TGQGI-STFDIFPMYLAYIVGDV--KARMKIAVDCGNGVGGAFAGKLFRALGCEVQELFCEVDGKFPNHHPD
PAHIENLQDLIKNLQ-TTNELGLAFDGDADRLGVVTKDGQVIFPDRQMMLFAKDVLTRNPGGQIIYDVKCTR
NLATYVKKYGGEPLMWKTGHSLVKAKLKETGAPLAGEMSGHIFFKDR-WFGDDGLYTGARLLEILSKEKDPS
QTL-NELPNAICTPELQLACAEGEPFALLDVIKANAKFPSSSINTIDGVRVEYADGFGLARPSNTTPVVVMR
FEADSQEAIKRIQAEFKVVLLAAKPDAKLPF
>47/1-439
--MSRPAEAVQRVIKAYDVRGLVGVDIDEAFVADVGAAFAR--LVRDSLEVAIGHDMRASSPALSKAFADGV
LAQGLDVVHIGLASTDQLYFASG-LLDCPGAMFTASHNPAAYNGIKLCAGAKPVGREAEEVIAG----PGYD
GPHGS-VSEDVLADYGDFLRSLV--DGGLRVAVDAGNGMAGHTAPAVLGSISLTLKPLYFELDGEFPNHEAN
PLDPANLVDLQAFVL-ETADIGLAFDGDADRCFVVDERGQAVSPSAVTALVAARELNREIA-TVIHNLITSR
AVPELVGERGGTAVRSRVGHSYIKALMAETGAIFGGEHSAHYYFRDF-WGADSGMLAALHVLAALGEQRPLS
EMMA-DYQRYEASGEINFTVT--DAPEIVD---SVLQALGGRIDHLDGVTVDLGDGWFNIRMSNTEPLLRLN
VEARTAEEVTEIVDEIGGYITSGARAST---
>48/1-445
------MNISQSIFKAYDIRGIAKDDLTPENVKLLGLAIGSESISKYERNIVIGRDGRLSSFDLMQALTEGL
KKSGCHIVDIGMVVTPLVYFATHTKASTSGVMITGSHNPPEYNGFKIIIAGETLSGEQRIQIGD------FS
S--GH-GKVNIEEDYIKRITHDIKLEKPFSIVVDAGNGVAGNIAPKLFEQLGVKVTKLFCLIDGNFSNHHPD
PSKLHNLKYIIKEVK-HTADMGFSFDGDGDRLGLIDNKGNVIWADRQMILYSRDILKRNKGAKIVFDVKCSS
LLSKDIIKHSGEAIMSRTGHSFIKAKLKETGAALGGEMSGHIFFKERWYGFDDALYTGARLLEILSKTKTCA
EIFS-ELPDNFNTPEINIHFDQGEQFNVMNKLAANVDFPNARITTIDGIRVDYDNGWGLIRPSNTTPCLVLR
FEADSQEVLNEIQERFRIWLKSNNISTQYF-
>49/1-400
-------------MREHG-----GSE------------------------VIIGRDNRVSSARLRDDLVRGL
VAAGCRVVDVGLVVTPMVYFAR--FGIDGAVMITGSHNPPEENGFK-IRGAGTIYG---EEIQR----RKFA
E--GAVEERDVAASYLAMLREKI--K-GLKVAVDCGNGTASLFAEQLLEGWGCEVVPLYCEPDGSFPNHQPD
PVKTANLADLRKAVL-ESADLGVAYDGDADRIGVVDEKGNIVWGDRLMCLYWREILPRFPGAAAIIEVKCSQ
ALVDEVARLGGRPFFYKTGHSLIKAKMKEVGAVFTGEMSGHMFFADEYFGYDDAFYATGRLLRILSE-EPLS
RLLE-SVPQYYSTAETRVPCADREKFRVVA---GLVEHFRQRYIDVDGARVLFGDGWGLVRASNTQPVLVAR
CEAKTQEGLDRICGIMKEALREYPAVGAFEW
>50/14-459
YAFESEPMVKPTGFREYDARWLFNKEINLMGVQALGMGLGA--LIGVKQEIVTGHDFRGYSASIKYALISGL
MAAGCKVHDIGLAVTPMAYFAQFELDVPCVAMVTASHNDNGWTGVKM-GANRPLTPEEMTRLKEVLNAE-FK
NGGGS---YNFPARYIADLTNRPKLTRRLKVVAACGNGTAGAFAPQVLEAIGCEVIPLDTELDHTFPKYNPN
PEDMEMLHAIRDAVL-AHADVGLGFDGDGDRCGVVDNTGEEIFADKVGVMLARDMSAIHKDAQFVVDVKSTG
LFMTDPQAQGAKTAYWKTGHSYMKRRTNELGALAGFEKSGHFFFRPF-GRGDDGLVSAIAICEMLDP-KSMA
DLK-DALPKTWSSPTMSPHCGDEVKDAVVQQGGKVAG------VTVNGVRVTVEDGWGLVRASSNKPELVVV
VESPSERRMHDMFEAINEVLRTHPEVGAYNQ
>51/3-454
DKTGFSHQFPASTLREYDIRGIVGETLHETDAFAIGRTFGS--MVKGGSRVIVGRDGRLSSPAMARAVIAGL
VASGMQVTDIGCGPTPMLYYAATVAEADGAVMVTGSHNPSNYNGFKMMLGRKPFFGAQIQELGRATAGNVEP
EGEGS---VDVSDAYLARLLEDW---EGLNVVWDTGNGAAGEIVARLVQALPGRHMVLNAEIDGRFPAHHPD
PTVPKNLEQLVAAVK-KQADIGIAFDGDADRIGIVDDTGEILFGDQFLVLLARDVLAAHPGAMIIADVKASQ
VLFDQIAAAGGTPLMWKTGHSLIKSKMAETGAPLAGEMSGHIFFADKWYGFDDAIYAAIRVLNAVNRSESVS
AFRK-SLPQVINTPELRFDCAEDRKFEVVAEVAERLRADGATVSETDGVRVTTEDGWWLLRASNTQAVLVAR
AEAGSAEGLARLKQILASQL-AASGLAPDFS
>52/5-435
ADRLMKHHFHPTILRSYDIRGQVGKTLSTDDAFAIGAGFGQ--QITSKGRIAVGRDGRLSSPDLSAALIDGL
CRAGCHVFDIGVGPTPMLYFADRHLGCDGAIQVTGSHNPPDYNGFKM-RAHQSYFG---SDIQE----GEAC
A--GS---AIVFDAYVDRLRQNI--DGAFTVVWDAGNGAAGPAVEALVKPSG-NHKTLFTDIDGQFPNHHPN
PVDPSTLKFLTEQVH-AAADCGIGFDGDGDRIGVIDRNGRQVSGDLLTAFISLDILDRHQGADILFDVKSSS
TALDLVRRAGGTPHLWRTGHSHMKQRLKELGAPLAGEMSGHIFIDDF-YGFDDALYVACRFLSSMATNETLS
DFL-DQLPPSFTTAECHISCPDFAA---IE---RLSQ----QINLIDGVRLTTDQGWCLIRASNTEPALVAR
AEGKNEAALDEMICVLRTHL-ADAGISWDGP
>53/1-449
-MTYQQKQIPRSVFRAYDIRGIIGKELDENSFYSIGLAIAR--YLLNRRQGFVARDGRLTSYALAKALKEGL
LDSGIDILDLGAVATPVMYYATHTQGIDSGLMVTGSHNPADYNGIKLVLAGKTLIQDEIDTLYA------LL
GEVGK--AYAVIEDYIQRIVSDIQLKRPLKVVVDCGNGVAGPVIPRAISKLGCEVIPLYCEVDGRFPNHHPD
PSIEANLVDLKAAVA-NHADIGLGFDGDADRLGLVTNKGEVIWPDRLMMFYSREILSRNPGATVVFDVKCSS
HLEKEIQAAGGVARMCPTGHSIVKAVMKKEQAILAGEMSGHLFFKDRWYGFDDALYSACRLLEIISH-LTVS
EQFE-LIPNSVNTPEIKIAITDEEKFDFIQRFSEQADFPDGRILNIDGLRVEFPNGWGLLRASNTTPCLVAR
FEATDKDHLEQIQYLFKKQIQRLDSELDLPF
>54/1-436
----MKQNLDLSCFKNNDIRGIIGKQINERLAYLLGIAFGE--YVSKTSFVVIGRDNRETSLPLQKAMTTGL
IESGLYVVDLGMTGTEEVYFATRHLQAIGGVQITASHNPINYNGMKLVLDASPIS-KIKQRMEAQPLSHEQA
SNLSK---TSTLAPYVDHLLSYIPSKSPMKIVVNAGNGVAGHVIDAIFNQLPITFIKVHHTPDGMYPNGIPN
PLLKENQTATRDAVL-EHADLGIAWDGDFDRCFFFDEKGNYIEGYYIVGLLTEAFLLKDSA-TVLHDMRMTW
NTIEVAERLGGNAVGVKAGHALIKEKMRELNAVYGGEMSAHHYFRDF-GYCDSGMIPWLLVIELISKTQSLH
QLISSSVERFPSSGEINRKVA--DPEQAIARVLSCYQKRAVNIDHTDGISMDM--GWFNLRKSNTEPLIRLN
VETQDKDLLSLKVDELVSFLV----------
>55/1-435
----MTHTFDPTVLREYDIRGIIGETLGADDARAIGRTFGS--MLAGGSRVAVGYDGRRSSPMLEHALVEGL
TASGCDAVRVGLGATPMLYYAEA-SDVHGGIQITGSHNPPNYNGFKMVFQGRPFFGSDIQELGR----SAAG
ESDGAAVEDEIMDEYVARMLTALAGAEGMRIGWDAGNGAAGPALEKLVAKLPGEHHVLFAEVDGAFPNHHPD
PTVEENLADLKSLVS-AKLDFGVAFDGDGDRIGAIDGEGRVIWGDQLLMIYAEDLLRTRSGATIIADVKASR
ALYDHVAACGGEPLMWKTGHSLIKSKMKETG-PLAGEMSGHVFFDEY-YGFDDALYAGVRLLAAA-RLKSVT
QLRS-DMPQMINTPEMRFQVDE-SRKFALR---GTDA------NGTDGVRVNTADGWWLLRASNTQDVLVAR
AESDSEDGLERLVGQIDEQLKERGESVGH--
>56/1-430
-----MITVNPAIFRAYDIRGIVDRDLSEEVYRTLGRASGT--FFHERRRIVVARDARLTSPVYAAALIEGL
RQSGCDVVDIGMAPTPLMYFAVSFLRADGGAVVTASHNPPHFNGLKLLYGGTPLSSDQIQEVGR------IA
AGAGY-EQYDAVDDYVRDVVRHI--A-KPKVVLDGGNGVAGPLGVRTLEAIGCDVVPLFIEPDGTFPNHHPD
PL-EENLQDLIRAVR-ETADMGIGLDGDGDRLGVVDGNGEIVFADRYLIVLARQALARGPA-PIVFDVKCSA
VLIDAIRAFGGTPVMWRTGYSNLSAKMRETGAPLAGELSGHVFGVEH-HFHDDGIFAGCMLLDALEKSQTLA
EAL-APFPPLPSLSEGRLPFDEDTK---FK---AIE-----FVIDVDGVRVDFGDGWGILRASNTEPAITTR
FEARTMERVHEIRDTMIGKLRADHGTSAVGR
>57/1-438
----MTHRFDPTSLREYDIRGIVGKTLGPADAHAIGRGFAT--HVAGGTRVAVGWDGRVSSESLRDELVRGL
TESGVDVVRTGLGPTPMLYFAEATLEVDGGIQITGSHNPADYNGFKMVLQHKPFFADQIQSIGR----AAEG
EDEGATVTDDVEDLYVDRLLQDF---AGFRIGWDNGNGAGGRILEKLVKRLPGEHHVLYAEIDGRFPHHHPD
PTEEKNLADLKALVA-EKLDFGIAFDGDADRIGAIDGEGRVVWGDQILSILAEPVLEEMPGGTIIADVKASQ
ALFDRIAELGGTPCMWKTGHSLIKVKMAETDSPLAGEMSGHIFFKHRWYGFDDALYAAVRLIEAIGRLGSLT
ALK-DRMPALVNTPEMRFQVDESRKEEVLD---RLEA-----ANRTDGARVDTPDGWWLLRASNTQDVLVAR
AEAKDQAGLDRLLAQIDEQLAERGEQVAH--
>58/7-440
ISADNLPHRSITSFKAYDIRGELGVNLDEDIAYRIGRAFAQ--ILSEGNDIVIGCDIRDSSETLKQATIRGI
IDAGVDVIDLGMTGTEEVYFATSHYHALGGIEVTASHNPINYNGLKLVEGSRPISAD--SGLAE----QALA
EHAGT---VKDKTAYVDHLMRFITNKVPLKIVINSGNGSAGPTVDLLEQRL-QEIIKVHHTPDGSFPNGIPN
PMILANRESTQQAVI-DNADLGIAFDGDFDRCFLFDAQGEFVEGSYVVGMLAQAFLQKHQA-AIVYDPRVLY
NTEALIEEGKGEAVISKSGHSFIKQVMRESGAVYGGEMSAHHYFRDF-FYCDSGMIPWLLTIELLSTTKSLG
QLVDERIHAYPSSGEINFKLTEAGSDDIIK---AIEA------NTLDGLSLDF--GWFNIRASNTEPLIRLN
IETKDEGLLTEKTAEIKQWLATQGAQVA---
>59/1-419
-------MKALSCFKAYDIRGKLGDELNEDIAYRIGRAYAQ--FL-KPKTVVVGGDVRETSESLKLALARGI
MDAGSDVVDIGMTGTEEIYFATQSLDVDGGIEVTASHNPINYNGMKLVDNGKPISGD--TGLND----KQLA
EQVGQ---YLNLDEYTEHLLSYIPNNKPLKLVVNSGNGAAGHVIDDLFAKLGAEFIKVHHQPDSSFPNGIPN
PLLPENRAATSEAVV-KHADMGIAWDGDFDRCFLFDEQGEFIEGYYIVGLLAEAFLQKNPA-RIIHDPRLTW
NTIDIVTENRGTPIMSKTGHAFIKERMRLEDAVYGGEMSAHHYFKDF-AYCDSGMIPWLLVSELCVKQQPLS
KLVADRIVAFPSSGEINAKLQ--DPKRV-QQTFEHD-------DYTDGLSMEF--NWFNLRTSNTEPVVRLN
VESRNTELMSSKTQQILDLLS----------
>60/1-428
-------MTKLTCFKAYDIRGQLGEELNNDIAYRIGRAYGQ--FLEGEKSIVVGGDVRLTSEELKLSLSDGL
MDAGVNVLDIGLSGTEEIYFATFHLGVDGGVEVTASHNPMDYNGMKLVEGARPISGD--TGLRD----QTLA
EAKGT---YIILNDYTDHLMGYVPENKPMKLVINSGNGAAGHVIDSLFKALPLEIIKVHHEEDGNFPNGIPN
PLLPECREDTANAVK-VHADMGIAFDGDFDRCFLFDENGDFIEGYYIVGLLAEAFLQKEKA-KIIHDPRLSW
NTIDVVNQSGGVPVMSKTGHAFIKERMRKEDAIYGGEMSAHHYFRDF-AYCDSGMIPWLLVTELLSN-MKLS
ETVKERIAAYPSSGEINSKLA--NPQEAIKRVLDAYKGGALVFDETDGISLEF--SWFNLRSSNTEPVVRLN
VESKDVKQMERMTQEISHVLQG---------
>61/1-417
---------MKHIFREYDIRGIFGQDLVEDVVKKIGYFLGK--KI-DSDYVFVSYDARTHSPTLHNWLVSGL
NKAGKKILSGGILPTGTNYFACR-VEIGGSIQITGSHNPKEYNGFKIFYGKYELGEESDINIED------NF
DVI-K---YDLKSQYVDFLANQFLQKD-LNAVFDCGNGAAGVVLRNILEKLKMKNYILYENPDGNFPNHHPD
PTEEENLKDVYEKLK-EK--YAFAYDGDADRIAFLD-RKYNYKGDILAYFFAKNLK--E-P-CIISEVKATQ
VLYDEVNKFG-KAIMYKTGHSNLKTLLYEKG-DLAAEVSGHIFFNDRYFGIDDAIYATFRILELI-D-K-GF
DFVKESLPKVYNTDEIKVKT-D-KKFKIIDGLKKQENKEKLGIIDVDGVRVNFENGWGLVRASNTTPVLVTR
FEAKSKEDLEKIQSILVNILQKFL-------
>62/1-428
------MKFTLNSFTPYDLRAKLGEQLNPEVAYAIGRAYA---LTQKAKKVCVGGDIRLSSEELKNALARGL
AEAGCEVLDLGLTGTEEIYFATVHYKLDGGIQVTASHNPINYNGMKFVPNSIPIGMA--NGLQD----KESA
EQIAA---IECLAEYIQHILKFILDKHPMRLLMNAGNGAAGHIIDAIEKEQNVEFIKINNEPDGKFPKGIPN
PLLHSCRAETSQAVI-DNCDLGIAWDGDCDRCFFFDNKGDFIEGYFIVGLLAEAFLKHDPQ-TILQDPRLTW
NTIDIVNENGGQCFKSKTGHAFIKKDMRERDAVYGGEMSAHHYFRDF-FYCDSGMIPWLLIIELLSEA-DLH
ELLHQRIALFPNPGELNFTIS--HKDEAIK---SIEDQGDALIEYFDGLNIEFKD-WFSLRCSNTEPLVRLN
IETRNQGLLKNKLALIQSLL-DKWI------
>63/13-439
WEFLRDPMIAPTGFREYDARWKYPDQINLPGITALGLGLGT--QM--HARIAVGNDYRDYSLSIKNALILGL
MQAGIQVKDIGPCLSPMAYFAQFHLDVPAVAMVTASHNPNGWTGVKM-FDRPLTHGP--DEMAE----RDIV
L-GGA---YVVREAYLDDLVGDF--RRKLRVVCATGNGTASAFAPELFERLGVEVIPSHNTLDYTFP-HNPN
PEAMEMLHDMAETVR-ATADFALGFDGDGDRCGVVDDEGEEIFADKVGVIMARDLSKIYPNATFVADVKSTG
LFASDPIKNGVTADYWKTGHSHMKRRVKQLGALAGFEKSGHYFLAEP-IGRDCGMRVAVEICKLMDRNMSMS
DLR-RALPVTPTMYCADEKYAA--R---LE---PIKE------VTVNGARVILD-GWGLVRASSNTPNLVVV
CESVSDAEMRAIFADLDAVIRTEPGVGDYDQ
>64/1-435
--------MDVSCFKAYDLRGRVPDQLNPELAERIGRAYV---ELTSARRVVVGYDIRLSSPEIAAALTIGL
KAAGADVYDIGLCGTEQVYFATSHYSMDGGIMVTASHNPKDHNGMKLVRESRPISSD--NGLNA----RDRV
SVPGR---LLVEADYIHHLLGYIGTKNPLKVVVNAGNGGAGPVIDALSRWLPFDFVRLHHDPDGHFPNGVPN
PLLEENRAVTAEAVL-READMGIAWDGDYDRCFFFDENGRFIEGYYIVGLLADQFLQKVDG-KIIHDPRLTW
NTQELVREAGGTPIESKTGHAFIKQRMREEDALYGGEMSAHHYFRDF-AYCDSGMIPWLLVAERLCQIQPLS
SLIDARIEAFPASGEINRTVD--DPARLLAVIEEIYGADAVSVRHVDGLSVEF--EWFNLRMSNTEPLVRLN
VESGDIALMKQKTSELLEEM-ARLDQPDTRR
>65/1-431
--------MDLSCFKAYDLRGRVPDQLNPTLAERIGRAYVE--VT-GAKRVIVGYDIRLSSRDIADALCSGL
MAAGADVFDIGLCGTELVYFATSHYKMDGGIMVTASHNPRDHNGMKMVPDSRPISSD--NGLND----RDRV
LEQGR---YLVVTAYVDHLLGYIAGSKPKTIVVNAGNGGAGLMIDELEQHLPFDFIKVHHQADGHFPNGVPN
PILEENRAATADAVL-EYAAMGIAWDGDYDRCFFFDENGRFIEGYYIVGLLADQFLRKTGG-KVIHDPRLTW
NTIDLVNAAGGKAIESKTGHAFIKQRMRDEDAVYGGEMSAHHYFRDF-AYCDSGMIPWLLVAERLCQSQTLS
SLIDARIEAYPASGEINRTID--DPPKVIA---AIEAKYSPGASHVDGASIEFDDWRFNLRMSNTEPVVRLN
VESGDIALMKEKTAELLAEMQRLNEEG----
>66/1-421
-------MIAPTGFREYDARWKYPVEINLPGMTALGLGLGT--QM--QRRIAVGNDYRDYSLAIKHALIIGL
LQAGIRVRDIGPALSPMAYFAQFHLDAPAVAMVTASHNPNGWTGVKM-FDRPLTHGP--DEMAE----RDIV
L-GGS---YVVREAYLDDLVGDF--RRKLRVVCATGNGTASAFAPELFKRIGVEVIASHNELDYTFPNYNPN
PEAMEMLHDMADSVR-ATADFALGFDGDGDRCGVVDDEGEEIFADKVGVIMARDLSRLYPGSTFVADVKSTG
LFASDPHKNGAKADYWKTGHSHMKRRVKEIGALAGFEKSGHYFLAEP-VGRDCGMRVAVEICKLMDRNMSMS
DLR-RALPQTPTMYCADEKYAA--K---LD---TIRQ------VTVNGARVILD-GWGLVRASSNTPNLVVV
CESDSDAEMRAIFADLDAVIRTEPLVGDYDQ
>67/1-443
------MSISPSIFKAYDIRGIVDDTLTEDAAYCVGRALGQLALSRGKNEAVVGRDGRLSGPRLCGALADGF
RDAGVNVVDVGMVATPLVYFATFLLGNGTGVQVTGSHNPPQYNGLKMMVAGETLYGDTIQGLLK--WIQEKP
VGVGSL---DVWPDYLGNILGHI--KRPMKIAVDCGNGVAGAFAKTLYEALGCEVTELFCEVDGNFPNHHPD
PAHPENLQDLIACVK-NGAEIGLAFDGDGDRLGVVTKDGEIIYPDRQLILFARDVIARNPGAMVIYDVKCTR
HVAKAVKAAGGEPLMWKTGHSLIKAKLKETGAPLAGEMSGHVFFKERWFGFDDGLYAGVRLLEILSSD-PSA
ELN--ALPNSSSTPELQLQTAEGVNFDIVK---RLQAEGKFPSNTIDGVRAEYADGFGLARPSNTTPVVVMR
FEADSDTALARIQGEFKAAILAVAPDVKLPF
>68/1-418
--------ME-SIFREYDIRGIFQKELNVDIVKKIGYFLAQ--EV-----IAVGYDARLSSPTLFSWLTSGI
NKAGKKVLGMGMVPTGVNYFSNF-VSFEASVMITGSHNPPEYNGFKI-VEKKPFFAKQIKKLGQ----KVLS
SDI-S---IDAKERYVDFMLKEF-AHKGFKIALDCGNGVAGVVLEPLFQALEFDYFGLYCEPDGNFPNHHPD
PSEERNLKDLKKAL--ADADIGFAYDGDADRIAVLT-KKHNFKGDELAIIFARYME--N-P-TVIGEVKCSQ
VMYDEINKRG-RAIMYKTGHSNLKEKIAEVD-DFAAEVSGHLFFNDRYFGFDDAIYATFRVIELI-HQVDLD
KEIE-RLPKVYNTPEIKVQT-T-EECKFVL---QNPPHGFPTIIDVDGLRIVFEEGWALVRASNTTPVLVTR
FEAVSEEKAKEYEGKVMELVEKIKDDLCK--
>69/1-422
-----MPINK-SIFREYDIRGIYNKELNEQSVKLIGYHLGQ--KI-----VSIGYDARSHSPVLRDYLTSGL
NAAGCTVLDMGMVATPVNYFSNY-QKIETSIMITGSHNPSEYNGFKDFEDIYTLGDAIIADQAR------VP
DDTEK---IDIDVKYINFMIKEF-SHKGLKIVIDCGNGVADTVITDIFDALQFNYTGLYCEPDGTFPNHHPD
PSVEKNLADVKAALK-KE-DIAFAYDGDADRIAVLTHK-HNIKGDQMALLYAMKMEN---P-TVIGEVKCSQ
VMYDELERRGAKAIMYKTGHSNLKVKMKETNADLACEVSGHIFFKNR-YFGDDAIYATLRMLELIAE-IDLD
KEI-EALPTVYSTEELNVETTEEEKFAIINPPADFP---VISIIDVDGVRINFDKGWGLVRASNTTPVLVTR
FESTDETLAKEYEEKVNQLI-ESAKVLL---
>70/1-447
-----MLTLSQSIFKAYDIRGIIGSTLDADVARDIGRAFGS--AVKGEQVVVLGRDGRLSGPELATALAEGM
QEVGIDVVDLGVVATPMLYFGTHVLDAQSGIMVTGSHNPPDYNGFK-MLAGEAIYGDTIQALYQAIVNKEFA
DGKGS-RTYDIADGYQKRIVSDV--KRPMKIAIDCGNGVAGAFAGDLYRAMGCDVIELFCEVDGTFPNHHPD
PAHPENLQDLIRCLQ-TTAEIGLAFDGDGDRLGLVTKDGQIIYPDRQLMLFAQDVLTRHPGEQILYDVKCTR
HLAPWITERGGKPLMWKTGHSLVKAKMRETGAPLGGEMSGHVFFKDRWYGFDDGMYAGARMLELLSREKDPS
AVLN-ALPQSVSTPELQLKLKEGESFPLIA---KLQFPGSDQIITIDGLRVEYPDGFGLARSSNTTPVIVMR
FEAESQAALQHIQAEFKRVILAAKPDAVLPY
>71/1-410
-----------MVFKAYDIRGIYKNELDDDFAYSLGKLLGE-----KYKKILVGQDIRIGSEKLLKPLIYGL
LE-NSDVYYAGEISTPLMYFGTK-DNFDLGIVLTASHNPKEYTGFKMCIFGIPLSPI--DEIKP----FKKY
TEIIN---IEVVTKYEDFFKKKI-EKSK-KIAVDFANGVTTHAEKKILNDVI-NKVFINEFPDGNFPAHEPD
TLKKECLEDIISLVK-EECDIGLIFDGDGDRLGIIDERGAVLSGDIITAIISNEIL-T--G-KIVYDLRCSK
IVPEVIEKNGGIPIKTRVGHYFIKKLMHEIDAEFAGEFSNHFYFKSI-GYFESPLLALYYILKAVEK-KPLS
EVAK-GYKKYFHSGEINFKV-IDQKNAIL----TIEKNYENECEKLDGISVYC-KNWFNVRSSNTEPLLRLN
IEADSENIMKEKLEEIKGII-TS--------
>72/1-414
----MT------VFKAYDIRGVYQEQIDEKFAYSLGKSIGK--RY-----VLVGNDVRIGSKELVKPFIYGL
MEEGVKVSYCGTISTPTIYFGTKDY--DLGVILTASHNPAKYTGFKMCKNVIPISPT--EELIK----FNEY
EKIKK---MKIKSKYMDFFLNRCTSNK--KIAVDFANGSTAIAEKEVLSKL-INGILINDFPDGTFPAHEPD
TLKKECLMDIINTVK-HNCDMGVIFDGDGDRIGIIDEKGEVLQGDILTLLIAMELLKEK-NKKIVYDLRCSK
IVEEVINEYGGAPLKTRVGHYFIKKLMHEVDAEFAGELSNHFYFKEV-GYVESPLLALNYILSAMEDMKTLS
ELSK-EYKKYFHSGEINFKVK--DQQEILNKIEN--KYKNCKIEKIDGLSIYCDNWWFNVRLSNTEPLLRLN
LEADSKELMNEKIEEVKGIIE----------
>73/1-406
-----------MVFKAYDIRGIYEKDLDDNFAYSLGKLVGK-----KYERIMVGNDIRIGSKKLLKPFIYGI
IE-NSKVYYAGEISTPLMYFGTL-KKFDLGVILTASHNPKEYTGFKMCINAIPLSDEIKPDFEM----KLDL
ESL-K---VDISSEYSKFLTENI-EKNR-KIAVDFANGATTHAEKEILEKIE-NKIFINDFPDGNFPAHEPD
TLKKECLIDIINTVK-ENCEFGLIFDGDGDRIGMVDEEGEILAGDILTAIISNEIL-K--G-KIVYDLRCSK
IVPEIISKNGGTPVKTRVGHYFIKKLMHEIDAEFAGEFSNHFYFKSV-GYFESPLLALNYILKALEREKPLS
EIS-KMYKKYFHSGEINFKV-QNKS---IE---SIEK----KYEKLDGISLYC-DDWFNVRSSNTEPLLRLN
LEAENEKTMNDKLKEIKDII-NS--------
>74/1-424
-------MSKLTCFKAYDIRGRLGDELNADIVYRIGRAFGQ--FL-KPKTIVVGGDVRLTSKELKSAVTNGL
LDSGVNVIDLGEVGTEEVYFATSFLKADGGIEVTASHNPMDFNGLKLVEGSRPISAD--TGLAD----QRLA
EQRGT---YQVVGDYVERLLSYVFDNKPLKLVFNAGNGAAGHALDAIRR-IPVEFVKVHNNPDGTFP-HIPN
PILHDNRQDTIDAVL-ANADMGIAFDGDFDRCFFFDEKGQFIEGYYVVGLLSQAFTKKYPA-KIIYDPRLIW
NTEKLVEENGGVAVMSKSGHSFIKEKMREVD-VYGGEMSAHHYFRDF-YYCDSGMIPWLLVMELVCVSKTLG
QLVNESIDSYPSPGEINSKL-T-DAKAAIA---QVRAAYEKDASEIDGVSIEYPNWRFNLRSSNTEPVVRLN
LETGDKALMKEKTDEVLALLRQ---------
>75/9-441
APRRLPSVDLSAFIKAYDVRGTVPDQLDAGVVRAIGAAFADVVVLPEAPEAVIGHDMRPSSPELSRAFADGL
ASRGVDVTLIGLCSTDGLYFASG-FLGIPGAMFTASHNPAQYNGIKMCAGAKPVGQD--SGLSA----RDLA
QSIGE---VQLLKAYAQHLRTLV--DTGLKVVIDAGNGMGGFTAPAVLPALPLDVVPMYFELDGTFPNHEAN
PLDPANLVDLQAAVP-EHADIGLAFDGDADRCFVIDEKGDPVSPSAVTAMVARREIAKEIGEVVIHNLITSR
AVPEIIAADGGTPVRTRVGHSFIKERMAEVGAVFGGEHSAHYYFREF-WSADTGMLAAMHVLAALAEQRPLS
ELAA-EYEKYVASGEINSTV---QDAAAVR---ETAAAEGEELDRLDGVTVLHQ-WWFNLRASNTEPLLRLN
AEGADEATMVAVRDRVLALVRGA--------
>76/1-433
---------M-SIFKAYDIRGIVGESLTPDVVTQIGQAIGSEAAAQNQEKVVVARDGRLSGPELIEALMTGL
EMAGREVINIGMVPTPVLYFATYYLKTGSGVMLTGSHNPPNYNGLKIMIDEKALSGDAIQGLKK----RDLI
SGSGS-RHTDIHHAYISHIHKDVKLARPFKVVMDCGNGVAGVIAPHLLQTLGCEVVKLFCEVDGHFPNHHPD
PSMPENLEDLKKAVQ-TEADLGLAFDGDGDRLGVVDAKGRVIWPDRQMILYATDLLTRHPGAQIIYDVKCSR
HLVNAIQQHGGDPLMWKTGHSFIKSKMKETG-LLGGEMSGHIFFKERWYGFDDALYTAARLLEILSKDRSPE
EVFA-ALPDTPELKLELAQF-G-EHYELMD---KIR-------TTIDGIRADFTDGWGLVRASNTTPCLVIR
FEADNQAALERIQQQFRQQFLAIDNSLTLPF
>77/1-405
------MKYD-EIFREYDIRGIYEKDLNETSVKAIGLALGE--KM-----LSIGHDARLSAGDLFKFLLSGL
NKAGLKIYDIGLLPTPVGYFSVYADYFDANIMITGSHNPKEYNGFKIDFFGQDLQ-KLKFDVNE------IA
SEV-K---IDILTPYVHFFVKEF-SERNFKFIIDCANGAMGVSIVPIIKSLGAK--ILYSEPDGNFPNHHPD
PSEKENLKDIFKCIE-KKCSLGFGFDGDGDRIAVIT-PKRNIKGDELAYLYALNMK--N-P-RVLGEVKCSQ
NMYDEIAKIG-EVFMGKTGHSNIKKMMKELN-DLAAEVSGHIFFKERYFGFDDALYAMMRVLELV-HKFNLD
GELD-KMPPVFSTDEIKIKVSE-NKFKIVE---ELKN----RIIEIDGIRIQF-EGWALVRASNTTPVIVTR
FEAKSEELLKLLQYKLLKLI-----------
>78/1-433
----MDTLSP-TIFREYDIRGLVDQDLTEHAVHLVGKALGT--RI-----AAVGRDARLSGERFRDAMVSAL
TSTGIDVLDLGVVPTPLTYFAAHTAGVDGICMITGSHNPPEYNGLKV-LGAATFHGEEIQALRRAESGR-FA
SGSGTVSPYDVITPYRKYVRENL--RGGLKVVVDAGNGTGGVIAVPILEALGVEVVPLFIDMDGRFPNHHPD
PTVEKNLEHLKAKVL-ETADLGIAYDGDADRVGAVDERGRVLWGDQIMILFSRALLAEEPGAAIVGEVKCSM
SLYDDIAKRGGRAIMWKAGHSLIKAKMKEER-LLAGEMSGHIFFAHRWFGFDDGIYSSARLVELLSRTAPLS
ALLA-DVPRTESTPELRVDC-D-KKFEVVR---RAQEFFAARYVTVDGVRVVFPDGWGLVRASNTQPLLVLR
FEARTKERLDEIEALVAEIMREVGA------
>79/14-453
LEFENLPLVSPNGFREYDARWLFEKEINLVGVQALGLGLGT--LI--QEMITVGHDFRSYSASIKQALIIGL
MNAGCEVHDIGLALSPVAYFSQFALDVPCVAMVTASHNENGWTGVKM-AQRPLTFGP--DEMTR----KEIV
L-GGR---YVMRERYIADLTDRP--KKRLRVVAACGNGTAGAFAPKVLEGIGVEVIPLDCELDYTFPRYNPN
PE-MEMLHALRDKVL-ETADVGLGFDGDGDRCGVVDDTGEEIFADKVGVMLARDLSSRHANAQFVVDVKSTG
LFLTDPIANGAKTDYWKTGHSYIKRRAHELNALVGFEKSGHYFFPIG-RGYDDGLVSAIAICDMLAK-K-MS
ELRE-DLPKTWGSPTMSPYCPKYEVVERADKGEKLLGQKIRDVVTVNGVRVTTEDGWGLVRASSNKPGLVVV
VESPSEANMRAMFAEIDGHLSAQPEVGEYDQ
>80/1-422
--------MIEQIFREYDIRGIFGEELTKNSVSAIGYILGL--EL---KKVSVGTDARVSKDALFSWLAGGL
KSAGCDVFDIGMLPTPVGYFSVFTHKFDANIMISGSHNPKEYNGFKIIFFGEELKK-FGKEVVE--FLGVKC
E---K---YDILTPYVGFFEKEF--SKNFPFVCDFANGVGGITAERICKALNLNAKFMFETPDGNFPNHHPD
PS-EKNLTDLKKVIR-DEFALGFGFDGDADRIAVLT-KKHNFKGDELACLFALNMK--N-P-KILGEVKCSS
VMYDFIDKIG-KSFMGKTGHSNIKKAIKEHGYDLGAEVSGHIYFKERYFGFDDAIYAMVRVLELIQK-ISLD
DEIE-KLPKMYSTDEVKFHTTDEKKFSIIE---NVKNRVKNGVITIDGIRIKFDHGWALVRASNTTPVIVTR
FEA-DSAAFRDLLEKFMEILKKEENEGK---
>81/14-449
YAYESEPMVKPTGFREYDARWLFQKEINLMGVQALGMGLGT--LM--HEMIVTGHDFRSYSSSIKLALASGL
MAAGIKVHDIGLAMSPMAYFAQFALDVPAVAMVTASHNDNGWTGVKM-VNRPLTFGP--DEMTK----KEIV
L-GGS---YVFPDVYIKDLTDRPKLKNPIKAVVACGNGTAGAFAPKILEALGVEVIPLDTELDHTFPKYNPN
PEDMEMLHAMRDAVL-EHADVALGFDGDGDRCGVVDNTGEEIFADKVGVLLARDLAKIYPEPTFVVDVKSTG
LFATDPIKLGVKADYWKTGHSYMKRRVNETGALVGFEKSGHYFFPIG-RGYDDGLISAIAVLDMLDP-RKLS
DLR-EALPKTWSSPTMSPHCTDEAKAKVVEHYEKLAG--------VNGVRVTCEDGWGLVRASSNKPELVVV
VESPSNARMREMFKEIDGVLRTFPEVGEYNQ
>82/1-424
-------MEKLTCFKAYDIRGRLGEELNEDIAWRIGRAYGE--FL-KPKTIVLGGDVRLTSEALKLALAKGL
QDAGVDVLDIGLSGTEEIYFATFHLGVDGGIEVTASHNPMDYNGMKLVEGARPISGD--TGLRD----QRLA
EARGS---YILRDAYIDHLLGYIVKNTPLKLVINSGNGAAGPVVDAIFKALPVQFIKVHNNPDGNFPNGIPN
PLLPECRDDTRNAVI-EHADMGIAFDGDFDRCFLFDETGQFIEGYYIVGLLAEAFLEKHPA-KIIHDPRLSW
NTVDVVEGAGGTPVMSKTGHAFIKERMRQEDAIYGGEMSAHHYFRDF-AYCDSGMIPWLLVTELCLK-QSLG
ELVRDRMAAFPASGEINSKLA--QPAVAIK---RVEDHFAPQADRTDGISMDF--GWFNLRSSNTEPVVRLN
VESADTELMQAKTQEILALLNQ---------
>83/1-428
------MQITPGIFKAYDIRGIYPTELNEEGAYAIGRAFVT--FL-GAREVIVGHDMRLSGPAIFSAVTRGI
MDQGADVVNIGLVSTDQYYFACT-RLGLPGMMVTASHNPKQYNGFKMVQMPYLLSGA--EGIQD----RRIV
ERTGSMRTLDLSDEFVEFVLGLITLNRRLNIVADTGNGTVGPILQRIYERLPLHFIGMYLEPDGNLPNHGLD
PLMAENRAELERRVV-EEADAGFAFDGDGDRFFVIDDRGRFVSGDFLTALLGRYLLQRAPS-KIVYDVRASW
AVRDLISAAGGIPLIERVGHAFIKRRMANENALFGGEVSGHYYFRDF-NFADSGIIPSLFVMEMLASGQSLS
ALLKPLEEKYFISGEINSTVA--NPKERLE---ALASAYADGVEWIDGISVTY--PWMNVRASNTEPLIRLN
LEATTREEMERRRDEVLAIIRG---------
>84/1-434
----MMMTIHPSIFRAYDIRGVVDRDLSEEVYRTLGRAGGT--FFHKRRRIVVARDARLTSPGYAAALIDGL
RRSGCDVVDIGMAPTPLMYFAVSFLRADGGAVVTASHNPPHFNGLKLLYGGTPFSSDQIQEVGRAMSGS-FA
SGNGA---YDVTEEYVRDVTRHISLKKP-KVVLDGGNGVAGPLGMRTLEAIGCEVVPLFIEPDGTFPHHHPD
PLKEENVQDLIRVVR-ETAEMGIGLDGDGDRLGVVDGNGEIVFADRYLIVLAKQALARRPA-PIVFDVKCSV
VLIDAIRAFGGTPVMWKTGYSNLSAKMREVG-PLAGELSGHVFGVEH-HFHDDGIFAGCMLLDALEQSQTLV
EALA-PFPPLPALSEGRLPYADFVR----D---YFAA------VDVDGVRVDFGDGWGILRASNTEPAITTR
FEARTLERAYEIRDIMIGKLREFVPAHSTGG
>85/1-415
-------MKYDEIFREYDIRGIFEKDLTEDSVKAIGLALGK--KFFGVKTLSVGFDARLSASTLFRYLLSGL
NKAGFKIYNIGLLPTPVGYFSVYADYFDANIMITGSHNPKDYNGFKIDFFGKDLQI-LKDKVNE------IA
SNL-E---IDILEKYVGFFVKEF-SEKNFKFVIDCANGAVGVSLVPIVKALGAK--ILYEEPNGNFPNHHPD
PSEKENLKELFSLIE-KKFDLGFGFDGDGDRIAVIT-PKRDIKGDELAYLYALNMK--H-P-KVLGEVKCSQ
NMYDEIAKIG-EVFMGKTGHSNIKKMMKELNVDLAAEVSGHIFFKER-YFGDDALYAMMRVLELVHK-FDLD
ELD--KMPLVFSTDEIKIKTTDEAKAKLC----DLPK---INIIDIDGIRIQFENGWALVRASNTTPVIVTR
FEAKSKEFLEEIEQKVTNLL-KSLM------
>86/1-444
----MAHRFHPTLLREYDMRGVVGRTLTEADAYAVGRSFGT--IVRGISPIAIGYDGRLSSPALEEAVVKGL
QDSGTNVVRIGLGPTPMLYYAEAVLDVDGGIQITGSHNPADHNGFKLVLQHNAFFGPDILEMGA----AAAG
DSEGATVETAIMDRYAARLVEGF---DGWRIGWDAGNGAAGPVVDKLVK-LG-EHHVLFTQIDGHFPHHHPD
PTVEANLADLKALVR-SKLDFGVAFDGDGDRIGVIDGKGRVIWGDQLLGIFAELVLKDRPNAPIVADVKSSQ
ALFDRIAELGGRPLMWKTGHSLIKSRMKQVAAPLGGEMTGHVFFDDY-YGYDDGLYAAVRLIRGLTRLRSLA
ALHD-AMPALINTPEIRFPVDESRKFAVVEEVRDRLHRVGAEVDETDGLRVSTVDGWWLLRASNTQDVLVAR
AESATEAGLTRLIAEIDSQLMGKNDAIAHE-
>87/1-424
--------MSASIFREYDIRGIFEKELNEDVVKKIGYYLAK--AL-QKKVMAVGYDARLHSPTLKNWLSSGI
NKAGLKVLDMGLVPTPANYFANG-LKCDGSVMITGSHNPPEYNGFK-ILDKDPFFGEDIYALGR----EILA
DNT-T---IDSKNRYIDYIVKSFHLKENKKFVFDCGNGVAGVVLREILDRLNIKYKILFEEPDGNFPNHHPD
PSDEHTLEDIKKELA-SGFDFGFAYDGDADRIALLS-PKYNFKGDILAIFFSRFIK--N-P-TVIGEVKCTQ
VMYDTINSYG-KAIMYKTGHSNLKVKIKETKADFAAEVSGHLFFNDRYFGYDDAIYATFRALELI-D-Q-NF
DFDKEALPKVYSTPEINITVTEETKFKIIE---DNPPADFPKIITVDGIRVIFEKGWGLVRASNTTPKLVTR
FEADTKENAKIYEEVLINLFNKLQGK-----
>88/1-421
-------MINKTIFRQYDIRGIVNDDLTYENAKLIGYYLGL--HI-KEKTIVVGYDVRTHSQMLFDGLISGI
NLSNCKVLNIGLVATGVNYFASFKIKPAASIMITGSHNAKKYNGFKI-INNEPFFG---DELLA----YERI
T--FD---FLAKNLYIDFMVNQF-SHKDFKFIVDCGNGVANTVLCDILDKLNLNYKGIHLNPDGEFPNHHPD
PTNEKNLEDLKALLK-DDYNLGFAYDGDADRIAVLTQK-YNIKGDMLALLFSKTMK-N--P-IIIGEVSYSQ
NVFEEL-NHETKTIMNKTGYSNLRLKLKELNADLAAEVSGHIFFNDR-YYGDDAIYATFRVLELLYKQINLD
EEL-DKLPKVYTSSNIEINVNEKDK---FEIIKKIDRFPIIDIVKIDGLRINFEYGFALIRASNTNSVIVTK
YEAYATAMVENILNEVINEL-NSFTS-----
>89/1-424
-------MEKLACFKAYDVRGKLGEELNDDIAYRIGRAYGE--FL-KPKTIVLGNDVRLTSESLKLSLAKGL
QDAGTDVIDIGMTGTEEVYFATSHLKADGGVEVTASHNPIDYNGMKLVEGSRPISGD--TGLRA----QELA
ETRGS---YQVLADYVKHVLSYVVANKPLKLVINSGNGAAGHVIDAILKALPLEFIKVHHQPDGTFPNGIPN
PLLPECRADTANAVR-EHADMGIAFDGDFDRCFLFDEKGDFIEGYYIVGLLAEAFLQKQPA-KIIHDPRLSW
NTIDVVSEAGGIPVMSKTGHAFIKERMRAEDAIYGGEMSAHHYFRDF-AYCDSGMIPWLLVAELCVK-QTLG
QLVQDRIAAYPSSGEINIKLA--QPAASIE---SVKQHYLAQADYTDGISMEF--AWFNLRSSNTEPVVRLN
VESRNVVLMQEKTDEILAML-SR--------
>90/1-433
------MQINKEIFRAYDIRGNSLKDLTEEIAYKIGFCFAK--MTKDNSKICIGLDGRLSSHTLCKALELGL
TDAGAEIINIGVVPTPVLYFVDKQFMPAGSIMVTGSHNPRDDNGFK-MFFGDQIKD-LLAKVLNNHVMP---
TSGD-MGHN-IEHKYLKRILEGI--NNPLKVSWDCSNGATGNIIEELKKHLTNHNIIINSRIDGNFPSHHPD
PTNPANLQELIKVVK-EQCDLGIAFDGDGDRIGIVSGGGKILFGDQILCIFAENILKEHPSVTIIVDVKASQ
LIVDRIRSFGGNPIIWRTGHPFIKSKMLETNALLAGEMSGHIFFADKYFGFDDAIYAALRFLDLLSKSKTLD
EIIE-DLPKSYSTPEIKIFVPSRLKLQIIK---EIKE------NDIDGVRVNTEHGWWLLRSSNTESIIVAR
AESASKNGLGKIIAIINKYLEKYGLLINY--
>91/1-436
------MNINKDIFRAYDIRGNSLTDLTVEVAYKVGFCFAK-MTINDNNKICVGMDGRLSSPTLYKALEIGL
IDAGAEVINIGIVPSPVLYFADKKFTPAGSIMVTGSHNPRDDNGFKIIHGKSFFGSQIQDLLAEIPAKAFRR
NNRGN----DIQSKYLNRILEKIIVNSNLKVAWDPGNGATGNIVEELKNHLNNENIIINSKIDGNFPSHHPD
PTKADNLQELIKLIK-EQCDLGIAFDGDGDRIGIVSSSGKMLFGDQILCIFAEDILKENPNATIILDVKASQ
LIADRIKSYGGQPIIWRTGHPFIKSKMAESKALLAGEMSGHIFFADK-YFGDDAIYAALRFLDLLTRSKTLD
EII-DELPKSYSTPEIKIFVPSELK---LQIIEEIKE------NDIDGVRVNTEDGWWLLRSSNTESAIIAR
AESKSAKKLEELKTMINQLL-SKYGLNI---
>92/14-454
YAYESEPMVKPTGFREYDARWLFQKEINLMGVQALGMGLGT--LM--HEMIVTGHDFRGYSSSIKYAMVSGL
MAAGVKVHDIGLAMSPMAYFAQFALDVPAVAMVTASHNDNGWTGVKM-GVNRPLTPDEMTRLKEVLCAK-FD
LKGG--GFVNFPEIYIKDLTDRPKLKHPIKAVVACGNGTAGAFAPRILEALGVEVVPLDTELDHSFPKYNPN
PEDLEMLHAMRDAVL-ASADVALGFDGDGDRCGVVDNEGEEIFADKMGVMLARDLAKLYPNSTFVVDVKSTG
LFATDPIKLGVKADYWKTGHSYMKRRVNESGALVGFEKSGHYFFPIG-RGYDDGLVSAIAVLDML--DKKLS
ELRL-ALPKTWSSPTMSPHCADEAKYGIVQ---KLQA------VTVNGVRVTTEDGWGLVRASSNKPELVVV
VESVSEARMREMFAEVDSVLRTHPEVGEYNQ
>93/1-423
------MHDLSRIFKAYDVRGVVPSEFDVEVARATGAAFVC--LL-GADRIVTAHDMRESSVPLAAAFADGA
TSQGADVIAAGLGSTDLLYFAAG--SLDPGAMFTASHNPAKYNGMKLCAGAAPIGQQ--TGLAE----RALI
ERPGT---VRLRDDYARHLRSLVLSRRPLKVVVDAGNGMAGLTVPAVFDGLPLTVTPMYFELDGSFPNHEAN
PIEPENLRDLQAAVR-SSADIGLAFDGDADRCFVVDERGEIVSPSVITALVAERELRREPA-TIIHNVIVSR
AVPELVTERGGAPVRTRVGHSFIKAEMARTG-VFGGEHSGHFYFRDF-WRADSGMLAALHVLAALGGQGPLS
GLLG-GYARYAASGEINSEVNE-KAYAA-R---AVD------IDHMDGLTVSLADGWFNLRPSNTEPLLRLN
VEGRDDAMMCRLRDDILVCIRGGRENS----
>94/1-432
-------MSKLACFKAYDVRGRIGDTLDTEIAQDVGRAVAE--VL-GARCVVVGRDIRDSSPALCEALGAGL
RAAGADVRDIGLCGTEEVYFATDHLDACAGVMVTASHNPIDYNGFKIVRGARPLPDAQFRAIER-----AAP
TQSGT-H-LEADTRYVARVCSFVPAAGPVHVVANAGNGCAGSTFDAVIAALGGAVTRLHHAPDARFPNGIPN
PLLPENQPATSAAIT-RAADLGIAWDGDFDRCFFFDETGAFIPGEFVVGLLAEAILEQTPA-SIVYDPRVVW
NTRRIVEAAGGAAVLSKTGHVLVKDTMRRNDAAYGGEMSAHHYFRDF-MFCDSGMIPWLLMLERLSKSRPLS
AAVAEMRRRHPSSGEINFRVS--DAARVMATLRQHYADSAEHIDTLDGVSMEF--AWFNLRASNTEPLLRLN
VETESAALLDRRVGEIRSMI-EAAA------
>95/1-421
------MTDLSQIVKAYDVRGMVPHQWDEHVAEALGAAFAQ--VLTGGETVLIAHDMRATGPGLAAAFATGV
RAAGRAVVELGLASTDMLYYASG--SLDPGAMFTASHNPAQYNGIKMCSGARPIGQD--SGLAE----RARA
QPSAP---VRLLADYAAYLRKLV--DTRLKVVVDAGNGMGGYTVPTV---LGAEIVPLYFELDGTFPNHEAN
PLDPKNLVDLQHAVR-AEADIGLAFDGDADRCFVVDERGEPVSPSAITALVATRELAKHPS-TVIHNLITSA
AVPEIVRESGGQPVVSRVGHSFIKAEMARTNAIFGGEHSAHYYFRDF-WFADTGMLAAMHTLAALGEQLPLS
VLAS-EYERYAASGEINSTVE--EQAARVA---EVRAAYPDAQDDTDGLTLRFADGWFNLRASNTEPLLRLN
VEAPTRERMASLRDAVLDRVRR---------
>96/1-441
MEPISCTAIPKTIFRAYDIRGVVGESITPESIYILGQAIAS--VAEGEKTIITARDGRLSGPLLAEALHHGL
QDSGCQVIDIGQVPSPVLYFATKHLQYHSGVMLTASHNPSNYNGLKIVLAGKSLSGDAIDALYR----R-VQ
AEKGS---YQLSVTYLNQITQIISLARPLRVVLDCGNGVGAVVAPELLRRLGCEVIELFCEVDGHFPNHHPD
PSVPENLNDLIACVK-EHADIGLALDGDGDRLGVVTNHGEIIWPDRQMMVYAADVLSRNPGALIIYDIKSTS
HLAKLIARKGGRSLMWKTGHSIMKAKLEETGALLAGEMSGHIFFKERWYGFDDGLYTAARLLEILAKTKSVS
ALFA-ELPNRIHTPELKVAIAEHKKFSFMQ---DFP-------IKIDGIRAEFRDGWGLVRASNTSPYLILR
FEADNVMALTRIQDLFRSALLARNPELKLPF
>97/1-435
--MIGAHRFDPTILREYDVRGVIGKTLSPTDAEALGRAFGT--CVAGGKRVTVGRDGRLSSPDMEAGVVAGL
RAAGIDVLRVGGCPTPGLYFSVYELKADGGIMITGSHNPPDYNGFKMMIGTRPFFGADIQTLGPAAEGS-YA
EGHGSV---DLFEAYVARLLKDY---PGLTVVWDCGNGATGPAVEALVARLPGTHTVLFPEVDGTFPNHHPD
PTVPETLEILRKAVA-EAADLGIAFDGDGDRIGVIDEKGRVLWGDQLVAIYATEVLAEHPGATIIADVKASQ
VLYDRIAELGGKPLMWKTGHSLIKTKMAETGAPLAGEMSGHLFFKDRYYGFDDALYAAIRLLSLLARSRPIS
AMR-DDLPEVMNTPEVRFPCST--V---VT---EVRA------NDVDGVRVTSEDGWWLLRASNTQDVLVAR
CESKTEAGLERLKDQLRAAL-SGVGIAAPDT
>98/1-423
--------MDAKIFREYDIRGVAGTDLTEADVLLIGKAAGT--YLNHGKSAAVGRDCRLTSPSYAEKIIEGL
RSTGCDVLDLGICPTPVFYFAIHHFKTGGGVMITASHNPPEYNGFK-LIHGKDILK-LKKIIDS-------G
DFVGSA---DPVAPYRQYVESNISISRKLKVGVDAGNGTAGVVAVPVLKALGCEVHDIYCDMDGTFPNHEAD
PTVLKNMADLITMVR-EKLDVGIGYDGDGDRIGVVDENGNIVYGDKLIILFAREILSRKPGAVFVSEVKCSK
VMYDDIEKHGGRAIMWKTGHSLIKAKMKEEK-ALAGEMSGHIFFADRYLGYDDAIYSSCRLLELIADANPIS
SLLS-DIPKTFTTPEIRVEC-D-KKFDLVK---RVTEHFRKTHVDIDGVRVLFDDGWGLVRASNTQPALVMR
FEASEDRLIQKLVEDAVDLFK----------
>99/1-405
-----------MVFKAYDIRGIHKKDLDDNFAYSLGKLVGK-----KYKRVMVGNDIRIGSKELIKPFIYGV
LE-NSKVYYAGEISTPLMYFGTL-KKFDLGVILTASHNPKEYTGFKMCINAIPLSPV--DEIKP----FEMF
EDIEN---VEISSEYLNFFTKKI-EKDR-KIAVDFANGATTHAEKEVLEKIK-NKIFINDFPDGNFPAHEPD
TLKKECLIDIINTVN-TNCEFGLIFDGDGDRMGMVDEKGEILAGDILTAIISNEIL-T--G-KIVYDLRCSK
IVPEIISKNGGTPVKTRVGHYFIKKLMHEIDAEFAGEFSNHFYFKSV-GYFESPLLALNYLLKAIEREKPLS
EIS-KMYKKYFHSGEINFKV-QNTS---IE---SIEK----KYEKLDGISLYC-NDWFNVRSSNTEPLLRLN
LEADDEKTMNDKLKEIKDII-NS--------
>100/1-427
------MQVNPGIFKAYDIRGIYPSELNEDVAFLIGRAFAS--FL-QAETVVVGRDMRTSGPSIFDAVTRGL
MHQGADVINIGMVSTDQYYFACT-KLGLPGMMVTASHNPKQYNGFKMVKMPQLLSGD--AGIQD----RKLV
ERQGSMSELDLSEEFIESVLQLIVASKSLKVIADTGNGMVGPILQRVYERLPVELIGLYLDPDGTLPNHGLD
PLQPENRAELEARVV-SEADVGFAFDGDGDRFFAIDNRGQFISGDFMTALMGQYFLEKHPA-KILYDVRASW
AVPELIGAAGGVPLMERVGHAFIKARMSNEG-IFAGEVTGHYYFGDF-NYADSGVIPSLIILEMLSKKKTLS
ELLAPLEATYFISGEINTKV-A-DVKAVLA---TLAEKYSDAEHTMDGLSVNY--LWFNVRGSNTEPLLRLN
LEARSKELMEAKRDEVLAIIQG---------
>101/1-436
-----MQVAS-SIFKAYDIRGIVPSTLNEEVALGVGRAFGM-AALAGETVVAVGRDGRLSGPSLSAALIAGL
TEVGIEVIDIGLATTPMLYYAA-STLARSGIQVTGSHNPKDYNGFKMVLAGRAIYGEEIQALRR------RV
EDDGSVRRADVQTDYQARIVGDV--KARIKIVVDCGNGVAGASAPGIFRALGCEVIELFSEVDGEFPNHHPD
PSKPENLRDVIEALR-TSAELGLAFDGDGDRLGIVTKDGQNIFPDRQMMLFAKDVLSRVPGGSIVYDVKCTQ
RLAPAIREAGGEPVMFKTGHSLVKARMKELDAPLGGEMSGHIFFKERWYGFDDGTYAGCRLLEIVSREADPS
ALL-NALPTSFSTPELNVACAEGEPHRLAE---TFAA------STIDGLRVDWADGFGLIRASNTTPVLVLR
FEGQTQEALSRIEAQMLALLERVKPGAQVGG
>102/13-437
WEFLRDAMITPTGFREYDARWKYPDDINLPGITALGLGLGT--QM--HARIAVGNDYRDYSLSIKNALMLGL
MQAGITVKDIGPALSPMAYFAQFHLDAPAVAMVTASHNPNGWTGVKMFTHG----PDEMAELRD------VL
NGRGK---KGVREAYLDDLVGDF--KRKLKVVCATGNGTASAFAPELFRRLGVEVVDSHNALDYTFP-HNPN
PEAMEMLHDMADSVR-ASADFALGFDGDGDRCGVVDDEGEEIFADKMGVIMARDLARLHPNSTFVADVKSTG
LFASDPQKHGAKADYWKTGHSHMKRRVKELGALAGFEKSGHYFLAEP-IGRDCGMRVAVEICKLMDRNKSMS
DLR-RALPQTPTMYASDEKYDQ--K---LD---KIAE------ITVNGARVMLD-GWGLVRASSNTPNLVVV
CESESEAEMRAIFADIDAVIRTEPAVGDYDQ
>103/1-436
------MKVPRHIFREYDIRGAAERDLTSELARELGAAFAL--RLGAPPRVAVCRDGRLSSDRLFSALTDGL
LAGGADVISAGVGPTPLLYFAAHHLHADGAIMITASHNPAPDNGFKLMFFGEDIQA-LADLIEA----DGRS
AAAGR-GEVDLAEDYIAAVRAAA--RSGVRFVIDAGNGAAGPLGVRTLEALGFAPDALFCDIDGLFPNHHPD
PT-PENLEALRARVL-AIAALGVAWDGDGDRIGVVDERGEVLWGDKLLLLFARSLLAERPGSAVLGEVKCSE
TLYADIAARGGRPILWKTGHSLIKTKMKEEGALLAGEMSGHMFFADRWFGFDDAIYATVRLLEIVAR-RPLG
ELLA-DVPETFATPEIRVDCPDAVKFAVVRRVTEHFRRARPVV--IDGARIDFGGGWGLCRASNTGPILVLR
FEGVADRDVEAVVAAVRDAV-GAAPLP----
>104/1-438
-MDHIARYPE-SVFKAYDIRGTVPSPLDAGFARALGRALAD--QA-----LVVGRDGRLSSPELSQALQDGI
LEGGIDTLDIGQVPTPLVYYAAYTQGTGSGVAITGSHNPPQYNGFKMMMAGKALYGPGVQALRA-----AMN
ADAGR-RELDLMGEYIERIVGDV--KARLKIAIDCGNGVAGAVAPQLFRALGCQVDELYCEVDGTFPNHHPD
PADPHNLQDLIDHLA-RTCEIGLAFDGDGDRLGVVTKSGQIIWPDRQLILFARDVLQRCPGATIIYDVKCSR
HVGLAVQEAGGQPLMWQTGHSLVKAKLAETG-PLAGEMSGHIFFKERWYGFDDGLYTGARLLEIVSRQANPS
QLLE-ALPQALSTPELKLEMAG-EPYALVQKQGKFDD----ALVTIDGVRAEYADGFGLARASNTTPVVVLR
FEADTPEALARIQDDFRGQLLRLAPGAALPF
>105/8-462
NQWNVPEIVPATLFRAYDIRGPV-TFLTPGLAYAVGLSIGS--EAQGQKAIVVGRDGRLSGPKLTAALIQGL
CETGLAVLNVGLVPTPLVYFATNRLETNSGVMVTASHNPGHHNGFKIVLNGKTLRSEEIATIRTRILERRFV
KGHGAV---DIIEDYESYITKHIQLDRPLKVVVDCGNGIAGKVAPALYRKLGCEVVELFCEVDGHFPNHHPD
PTIPANLTDLIHKVK-ETADLGLAFDGDADRLGIVTDKGEIIWPDRQMMLFSMDVLSRLPGSDIVFDVKCSR
SLAEIIKKYGGNPVMWRTGHSILKAKLFEIGAPLAGEMSGHIFFKDEWFGFDDGIYVGARLLRIISQTQRTS
EIFA-ELPDSVNTPELKLPMTEEKKQPFMQALLKKADFGNAKLITIDGLRVEFEDGWGLIRPSNTSPYLILR
FEADTEEKLKRIQEIFRTQLRMIDNALELPF
>106/1-434
MSSNETPLDLSASFKAYDVRGIVGESITAPMVEAIGAAFVD--VLLSGQTVLVGGDMRPSSPEFCQAFAHGA
NLRGADVKLLDFISTDELYFASG-HFSAAGAMFTASHNPAEYNGIKMTPGAVPLS--SESGLQE----QELT
AQMG----VDVLEDYSRYLRSLV--DSGLKVVVDAGNGMAGLTTPAVLGDLPLEIVPMYFELDGTFPNHEAN
PLEPANLVDLQAAVV-KHADIGLAFDGDADRCFVIDEKGDPVSPSAVTGLVARREIARAAEHAIIHNLITSR
AVPELVIADGGRPVRTRVGHSFIKAVMAEEGAVFGGEHSAHYYFRDF-YNADTGMLAAMHVLAALGEQLPLS
ELGA-EYEPYVSSGEINSKIE--DKAAAVSRVHEIYAREDVTVDELDGVTFSANDWWFNLRPSNTEPYLRFN
GEAKDRATLEELRDAVLALVRS---------
>107/3-453
SPASVAPILPDTIFRAYDIRGVVEDTLNAETAYWIGRAIGSESLAQNEPNVSVGRDGRLSGPELVQQLIQGL
HDSGCHVSDVGLVPTPALYYAANVLAGKTGVMLTGSHNPKDYNGFKIVIAGDTLANEQIQALHE----R-IK
TNLGS-ITQNILDRYFKQIKDDIVMARKLKVVVDCGNGAAGVIAPQLIEALGCEVISLFAEVDGNFPNHHPD
PGKLENLQDLIAKVK-ETADLGLAFDGDGDRVGVVTNAGNVVYPDRLLMLFALDVLKRNPGADIIFDVKCTR
RLTPLISEHGGRPVMWKTGHSLIKKEMKKSGALLAGEMSGHIFFKERWFGFDDGIYSAARLLEILSPA-NAE
DLFE-TFPNDISTPEINIKVTKFSIIEALE---KDAQWGDAKLTTIDGVRVDYPKGWGLVRASNTTPVLVLR
FEAETQAELERIQGVFHAELKKVAPDLDLPF
>108/1-422
-------MSKLTCFKAYDIRGQLGTELNTDIAYRIGRAFGQ--YL-KPKSIVVGGDVRLTSNELKSAVTNGL
LDSGVNVIDLGLTGTEEVYFATSFLKTDGGIQVTASHNPMDYNGMKLVEGSRPISAD--TGLAD----QRLA
EQRGT---YKVQGEYVEHLLSYI--DDKLKLVINSGNGAAGHIIDAIFKARPVEFVKVHNNPDGNFPNGIPN
PILHENREGSIKAVLANHADAGIAFDGDFDRCFFFDEKGGFIEGYYVVGLLSQAFLAKNKA-KIIYDPRLIW
NTEELVSEAGGEAVMSKSGHSFIKEKMRAVDAIYGGEMSAHHYFRDF-FYCDSGMIPWLLTLELLCTTKPLS
ELVGARLDKFPSPGEINSKLT--DA---IE---RVKEAYKDKVETLDGISVEF-ENWRFLRSSNTEPVVRLN
LETRDKVLMQEKTDEILALL-RQ--------
>109/1-434
------MQINKEIFRAYDIRGNSLKDLTEEVAYKIGFGFAE--MTKDNDKICVGLDGRLSSPTLCKALELGL
TNAGAEIINIGVVPTPVLYFADKHFTPAGSIMVTGSHNPRDDNGFKILQNGKPFFGDQIQELLTTPASPVIP
AKAG----INIQSKYLKRILDGI--NNPLKVAWDCGNGATGDIVEELKKHLSNKNIIIHSKIDGNFPSHHPD
PTNPANLQELIKVVK-EQCDLGIAFDGDGDRIGIISSSGKILLGDQILCIFAEDILKENPNATIIVDVKVSQ
FIVAKIKSYGGHPIIWRTGHPFIKSKMLETKALLAGEMSGHIFFADKYFGFDDAIYAALRFLDLLSRSKTLD
EIIE-DVPKSYSTPEIKIVVE--LKLQIIK---EIKE------NDIDGVRVNTAHGWWLLRSSNTESIIVAR
AESDSKNGLEEIITIINKYLEKYGLLINY--
>110/1-423
-------MPKLTCFKAYDIRGRLGDELNEDIAYRIGRAYG---EFAKPKKVVVGGDVRLTSESLKLALSQGL
QDAGTDVLDIGLSGTEEIYFSTFHLGVDGGIEVTASHNPIDYNGMKLVEGSRPISGD--TGLRD----QYLA
EKRGG---YIIINDYINYINPSL---KPLKLVVNTGNGAAGHVIDALFSELPITLIKIHHEPDGTFPNGIPN
PLLPECRQDTTDAVL-MHADMGIAFDGDFDRCFFFNNKGEFIEGYYIVGLLAEAFLQKNAA-KIIHDPRLSW
NTIDIVNSSGGTPIMSKTGHAFIKERMREED-VYGGEMSAHHYFRDF-AYCDSGMIPWLLIAELCVKEKSLE
QLVEERMRIYPASGEINSKL-T-DPTSAIA---RVRAEYEVKADETDGISMEF-DGWFNLRSSNTEPVVRLN
VESYNKTLMHHKTAEILSLLRKE--------
>111/4-449
MAHLVPAALPDSIFRAYDIRGVVGKTLHADTAYWIGRAIGAQSLAQGEPQVSVGRDGRLSGPMLVEQLIKGL
VDAGCQVSDVGLVPTPALYYAANVLAGKSGVMLTGSHNPSDYNGFKIVIAGDTLANEQIQALLT----R-LK
TDLGR-VEKEILDRYFQQIVGDVKLAKKLKVVVDCGNGAAGVIAPQLIEALGCEVIPLFCEVDGNFPNHHPD
PGKPENLEDLIAKVK-ETADIGLAFDGDGDRVGVVTNTGSIVYPDRLLMLFAQDVLARNPGAEIIFDVKCTR
RLTPLIEQHGGRALMWKTGHSLIKKKMKQTGSLLAGEMSGHIFIKERWYGFDDGIYSAARLLEILSKAQSAE
NLF-AAFPNTPEI-NIDVTDEI-DA---LQ---RDAD-WGESLTTIDGVRVDYAHGWGLVRASNTTPVLVLR
FEADSDAELQRIKDVFRTQLLRVEPELQLPF
>112/1-414
-------------MKTYDVRGLVGSQLTEELVTALGAGFVD--ELAAGSEVVVGHDMRDSSPAFAQAFARGA
TARGGNVLLIGLCSTDETYFASG-SLDAPAVMFTASHNPATYNGLKFSAGAQGISLD--TGLAA----RDRA
IPAGE---VRVLADYAGYLRQLV--DSGLRVVVDAGNGMGGMTVPAVLPELPIEIIPLYFELDGTFPNHEAN
PLEPANLVDLQKAVV-EHADLGLAFDGDADRCFVVDEKGRAVTPSAVAAIVALREISRAQGDTVLHNLITSR
IVPETIEAAGATAVRTRVGHSLIKDQMAATGAVFGGEHSAHYYFRDF-WGADNGMLAAMHLLAEFGD-L-MS
DLS-ARYTPYALSGEINSTVDYERI---VEAFRGRGE-----FDELDGLTVDGG-AWWFVRPSNTEPLLRLN
VEASTEEKMAALRDELLGLIRGA--------
>113/14-447
AAYENEPLVKATGFREYDARWLFGPEINLLGIQALGLGLGT--YILGQSKIVVGHDFRSYSSSIKNALMLGL
ISAGCEVHDIGLALSPTAYFA-Q-FDIPCVAMVTASHNENGWTGVKM-GAQRPLTPDEMGRLKE------VL
GERGKIR-VGMAERYIADKRAQL---RPLKVIAACGNGTAGAFAVDALQRMGTEVIGMDTELDYTFPKYNPN
PEDLEMLHSMAAAVR-ESADLAFGFDGDGDRCGVVDDEGEEIFADKIGLMLARDLAPLHPGATFVVDVKSTG
LYATDPAANGCKVIYWKTGHSYIKRKSAETG-LAGFEKSGHFFMKPLGLGYDCGLTAAAAVLAMLN-PKKLS
DLRK-ALPVAYTSLTMSPHCDE-KKYGVVK---EYEA------ITVNGVRVHLEDGWVLVRASSNKPEVVVV
VESQSEDDMRALFKEVKPRLGDRVGKYNQEI
>114/1-428
----MMQAGKPKSFKAYDVRGRVPDELNEDVAYRIGCAYRE--LF-EVRHVVVGYDARLSSPALAEALAQGL
LDSGCDVTDIGLCGTEQVYFATAHMNLDGGIMVTASHNPADYNGMKFVSQARPVSGD--TGLRE----EARV
LAKGR---RESLPPYVAHLLSYVPTVRPLKVVVNAGNGCAGPVIDALAPHLPFAWTRVNHEPDGSFP-HIPN
PLLPENREATARAVQ-GAADVGIAWDGDFDRCFFFDEQGQFIEGYYLVGLLGQSFARRYPA-KIIHDPRLIW
NTIELVAEDGGVPVQSKTGHAFMKERMRREDAVYGGEMSAHHYFRDF-AYCDSGMIPWLLVLEAMCRERPLS
ALVGERMRRFPCSGEINRSVP--SLERVLE---RVEGAGKSDM--TDGLSMDF--GWFNLRASNTEPLLRLN
VETRDEELLQQKTAELLALIDREEG------
>115/1-426
-------MIKPEIFRQYDIRGIVNEELNEESYYLIGKGFGT--YLKGLKSIVLGGDARHSTPLFMNAFSKGA
LETGCDIIDLGIVPTPVLYFSIWKLQSDGGAMVTASHNPSQYNGCKL-NLGSVYADELQKVLQK----GDFA
TGNGKN---EIGNVYIDYIVNGIKLQRPVKVIVDGGNGVGGPYLTTILRLLGCEVIDMFCEPDGDFPNHHPD
PTIAKNMEALSKAVV-DNYELGIGLDGDADRIGVIDEQGKLLLGDQILNILARDYLKHNPGKKIIADVKCSM
NLFNDIKKYGGEPIMYKTGHANIKMFMKEMGVEFAGEMSGHIFLADRYLGFDDAIYVSCRFVEIVSQTNPVS
TFLA-DQPKLYNTPELHTNCPDEKK---FE---EFQD-----VNDIDGARITFPDGWGLIRASNTTPVIVTR
YEALTESRMNEIKNLIESKINKYL-------
>116/1-434
--MARSADAVHAVIKAYDVRGLLGEQIDESFVFDVGSSFAR--LIDSADSVVVGRDMRDSSPSLAQAFTDGV
TAQGVDVVQIGLASTDQLYFASG-LLDCPGAMFTASHNPAAYNGIKLCAGAKPVGKDSGELIDG----PGYD
GPVGT---VDVLAEYGDFLRSLV--QSGLRVAVDAGNGMAGHTTPAV---LGATLAPLYFELDGNFPNHEAN
PLDAENLRDLQAFVAAESADIGLAFDGDADRCFVVDERGRAVSPSAVTALVARRELEREIG-TIIHNLITSR
AVPELVVEHGGTPVRSRVGHSFIKALMAETGAIFGGEHSAHYYFRDF-WGADSGMLAALHVLAALSEQRPLS
DLMS-DYERYAASGEINFRVS--NAGACID---EVLKSFGTQIDHLDGVTVDIGAGWFNLRTSNTEPLLRLN
VEARTDEDVAAVVARISDLV-DRTEAAT---
>117/4-428
QSAQRDIDAVNAVIKAYDVRGVVGQEINEDFVRDVGASFAR--LM-----VVVGHDMRDSSPGLAAAFIEGV
TAQGLDAVNLGLTSTDELYYAAG-VGECPGAMFTASHNPAQYNGIKLCAGAKPVGQGVEELVAG----PSYD
GEPGT-SSEDVLDGYADYLLSLVPMDRPLKVAVDAGNGMGGLTVPAVFGKLPVELKDLYFELDGNFPNHEAN
PLEPKNLVDLQKFTV-DNCDLGIAFDGDADRCFIVDENGDAVSPSTVCAMIAERYLGQHPA-TIIHNLITSK
SVPEIVSELGGTPVRTRVGHSFIKAKMAETG-VFGGEHSAHYYFSDF-FNADSGMLAALHVLATLQD-KPLS
ELKG-KYERYIASGEINSEVAA-STKAVVE---ADRT------DDMDGVTVELTGGWFNVRASNTEPLLRLN
AEAATQEEVDAIVEEALRHIRG---------
>118/1-444
------MQLSPSIFKAYDIRGIIDETLDPSIAKLIGQAFGT--EMLGETEIVIGRDGRLSGPSLIEALTKGL
LSTGINVIDLGMVATPMVYFGAG-KKPKSGIMITGSHNPPNYNGFKMVLGGAAIYGDQIQALRKRIEAKKFA
TGQGS-STFDIFSMYLERIVGNV--KA-IKIAVDCGNGVGGAFAGKLFRALGCEVQELFCEVDGHFPNHHPD
PA-IENLQDLIRNLQ-TTNELGLAFDGDADRLGVVTKDGQVIFPDRQMMLFAKDVLSRNPGGQIIYDVKCTR
NLATYVKKHGGDPLMWKTGHSLVKAKLKDTGAPLAGEMSGHIFFKDRWFGFDDGLYTGARLLEILSKEKDPN
KTLN-DLPNAICTPELQLACAEGEPFALLE---TIKANAKFPTNTIDGVRVEYADGFGLARPSNTTPVVVMR
FEADSDEAIARIQAEFKAVLLAAKPDARLPF
>119/1-441
------MKTLASAFKAYDIRGIVGQALDVEFAEHLGRAFGSEAIAAGERAVAVGRDGRVSGPDLSAALMRGL
ASTGLDVVDLGAVTTPMLYYVAH--GCRSGIQVTGSHNPKDYNGFKM-LAGVAIHGEAIQKLRT----MEAE
DLHGA---ADILPEYTHRVVSDC--KRPMKIVVDSGNGIPGASGPAILRALGCDVIDIYSRVDGDFPNHHPD
PSKLENLADLIKIVH-ATAELGLAFDGDGDRLGLVTKDGEIIFPDRQMLLFARDILSRHPGGTIIFDVKCSQ
RLSAGILEAGGVPLMWKTGHSLVKAKLRETGAPIAGEMSGHIFFGERWYGFDDAMYTAGRLLEIL-S-R-FD
DPSAVALPTSFSTPELNVAVPAGNQHQIVEELIAQADFPGATIGTIDGLRGDYPDGFGLIRASNTTPVLVLR
FEGHTEAALHRIEGDFMAALRRVMPEAQVQQ
>120/1-417
----------MTVFKAYDIRGVVDRELTMELVEKIGVAISK--FF-GGEDVVVGMDVRTHSFRIAEALSRGL
LSS-SNVVFIGTSTTPVTHYASY-VLNKPAVMITASHNPPEYNGMKIMPGGRDLESHEIQQLAS--MLE-TP
PPAG--RYVDMLSRYIDHYAEIF-GKD-LSVGFDPANAAGVLLKPLLERAFK-NVAAINDRPDGRFPAHLPD
PEKAENLAQLQKLVV-EKLDVGIALDGDCDRVGLVTAEGRIFRPEKMVYALLNYYAKPG-D-VVVLDVTMPL
YLEKVAEERGVKVVRQRVGHSFQKPTAAKHGAIFWAEYSGHIGFREN-NYFDDGIYAALKILKTVAEATTLD
RVL-EEAPKVYEE-RIDLRVG--DA---VE---EAKRRASGEFYELDGIDVRTAEGRLLIRPSNTEPLLRVK
MESGTKEGLERLRSLLGQLI-SA--------
>121/1-424
--------MPLPAFKAYDIRGRVPEELNEDLARRIGVALAA--QL-APGPVVLGHDVRLTSPALQDALAAGL
RGTGREVIDIGLCGTEEVYFQTDHLGAAGGVMVTASHNPMDYNGMKLVENARPISSD--TGLFA----SDAV
APRAG---QQDKHAYIQHLLSYVASKKPLKLVVNAGNGGAGAIVDLLAPHLPFEFIRICHEPDGSFPNGIPN
PLLPENRAATADAVR-EHADFGIAWDGDFDRCFFFDHSGRFIEGYYLVGLLAKAILARHPG-KIVHDPRLVW
NTVDMVEQAGGVAVQCKSGHAFIKEKMRAEDAVYGGEMSAHHYFREF-AYADSGMIPWLLIAQLVSESRSLA
DWVEDRMAAYPCSGEINFKVA--DAKAAVA---RVMEHFAAQSDHTDGISADF--GWFNLRSSNTEPLLRLN
VEAGDAALMQARTDEISRLIQQ---------
>122/1-412
-----MTTDLSSSFKAYDVRGIVGESITAESVRATGAAFVD--VLLTGSSVVVGGDMRPSSPEFVEAFAAGA
TRRGADVTVIGSISTDELYFACG-TLDCAGATFTASHNPAQYNGIKMAAGAVPVSSD--TGLYE----RDAA
QRGGR---VRVLGDYARYLRSLV--DLSLKVVVDAGNGMAGLTTPAVE-AL-LEIVPLYFELDGTFPNHPAN
PLEPANLVDLQKAVR-EHADIGLAFDGDADRCFVVDQNGEPVSPSAVAIVAEREIARH--P-VVIHNLITSQ
AVPELIEANGGRAVRTRVGHSFIKAVMASER-VFGGEHSAHYYFKDF-FNADTGMLAAMHVLAALQ-T-TLS
DLMD-RYDPYVASGEINSEI-E-DKAAAVD---RVR-------EDMDGTTFTH-GWWFNLRPSNTEPFLRLN
VEAPDAAAMEAVRDTVLRIVRQG--------
>123/1-436
--MSWPAAVINRVIKAYDVRGLVGEEITEALCADIGAAFAR--LMEGARQVVIGYDMRDSSPALAAAFASGV
VAQGLDVVRIGLASTDQLYFAAG--QLDPGAMFTASHNPAAYNGIKLCAGAKPVGAD--TGLNA----REDL
VTAGT---IKVLGDYGVFLRSLVTADRPLRVAVDAGNGMAGHTAPAV---LGATLLPLYFELDGTFPNHEAN
PLDPANLLDLQKFVV-ATADIGLAFDGDADRCFVVDERGEPVSPSTVTSLVAARELSREIA-TVIHNVITSR
AVPELVVERGGTPLRSRVGHSYIKALMADTGAIFGGEHSAHYYFRDF-WGADSGMLAALYVLAALGEQRPLS
ELTA-DYQRYASSGEINFTVA--DAPACVE---GVLKSFGSRIDHLDGVTVDLGDDWFNLRSSNTEPLLRLN
VEARSAEDVDAVVQQVSAEIAAQSPRGEAGP
>124/14-452
YAYESSPMVKPTGFREYDARWLFEKEINLMGVQALGLGLGT--LL--AEMVVTGHDFRSYSASIKLAMVTGL
MAAGVRVHDIGLALSPMAYFA-Q-FDVPAVAMVTASHNDNGWTGVKMGQRPVTFGPDEMGRLKE------VL
SGSGS-RFVDFPSHYINDLTNRAPIKRKLKVVVACGNGTAGAFAPKIIEKLGCEVVPLDTDLDFNFPHYNPN
PEDLHMLHAMADKVR-ESADLGLGFDGDGDRCGVVDNHGEEIFADKIGVMLARDLSKLHPGATFVVDVKSTG
LFATDPLKQNVKADYWKTGHSYIKRRVTDLKALAGFEKSGHFFFPVG-RGYDDGLVTAIHILDMLDPDKSMA
ELY-EALPKTWGSPTMSPHCDDEKKDKVAQ---KIRD-----LVTVNGVRVTTEDGWGLVRASSNKPELVVV
VESPSEARMREMFAAVDGVLRENPEVGAYNQ
>125/1-427
--------MSLTCFKAYDIRGKLGTELNEDIAYRIGRAYAR--FL-QPRNVVVGGDVRLTSASLKSALSDGL
RDEGVNVVDIGMAGTEEIYFATSHLKADGGIEVTASHNPIDYNGMKLVAGSQPISGD--SGLNE----KYLA
EERGY---YQTLDAYVQHLLGYVVANRPLKLVVNAGNGAAGHVIDAIEKFLPFEFIKIHHEPNGTFPNGIPN
PLLVENRASTSEAVI-AHADMGIAWDGDFDRCFLFDERGEFTEGYYIVGLLAESFLLKNPA-KIIHDPRLTW
NTQDVVTAAGGIAVQSKTGHAFIKERMREEDAVYGGEMSAHHYFRDF-FYCDSGMIPWLLVAELCRKNRTLS
FLLQDRIAKFPSPGEINSHVT--DPKAAIQKVLDHYVADALVVDKTDGISLEF--AWFNLRMSNTEPVVRLN
VESRNLELVNQKTAEVLAML-RH--------
>126/14-448
YAYESEPMVKPTGFREYDARWLFGQEINLMGVQALGMGLGT--LIGRPQEIVTGHDFRGYSASIKYALIAGL
MASGCKVHDIGLAVTPMAYFAQFELDVPCVAMVTASHNDNGWTGVKM-GANRPLTPDEMNRLKE-----VLG
AGAGS---YNFPARYIADLTKHAKLKRKLKVVVACGNGTAGAFAPQVMEAIGCEVIPLDTELDHTFPKYNPN
PEDMEMLHAIRDAVL-QHADLGLGFDGDGDRCGVVDDTGEEIFADKVGVMLARDMSAIHPNARFVVDVKSTG
LFATDPQQQGAQTEYWKTGHSYMKRRTNELNALAGFEKSGHFFFAPLGRGYDDGLVSAIAICE-M-DRKSMS
DLK-KALPKTWSSPTMSPHCD--KHKANIR---DLVT--------VNGVRVTCADGWGLVRASSNKPELVVV
VESVSEQRMHDMFEAVNVVLRQHPEVGAYNQ
>127/1-417
-------MNKITCFKAYDIRGRLGAELNDEIAYRIGRAYGE--FF-KPQTVVVGGDARLTSESLKKSLSNGL
CDAGVNVLDLGMCGTEEIYFSTWYLGIDGGIEVTASHNPIDYNGMKLVKGARPISSD--TGLKD----QQLV
EKKGN---IYTRDAYINHLMGYALQKKKIKIVVNSGNGAAGPVIDAILRNIPIQFVKINNTPDGNFP-HIPN
PLLPECREDTSSAVI-RHADFGIAFDGDFDRCFFFDENGQFIEGYYIVGLLAEVFLGKYPA-KIIHDPRLIW
NTIDIVESHGGIPIMTKTGHAYIKQRMREEDAVYGGEMSAHHYFKDF-AYCDSGMIPWILICELLSN-KKLG
ELVCGCINDWPASGEINCTLD--NPDKLFN---RYKD------DYTDGLTMEF--SWFNVRCSNTEPVVRLN
VESRNNAILMQEKEEILNFI-SK--------
>128/3-442
TSITKPFAWPTHVFKEYDIRGRAGEELDESFAYWLGRAFAE--MMEGERKAVVAHDNRLSSPALHRSLKNGL
LDGGCDVIDIGLSTTPMFYYSL--YDISCGMIVTASHNPGDENGFKIMIYGERIQA-LRKAMERSQQQA-QP
ETRGC-EETNLVPAYIKMLKEKI--Q-GLKVVVDCGNGTPSIIAPKVLKEWGCDVIPLYCESDPTFPNHHPD
PVVPENLADLIKTVR-KEADLGIAFDGDGDRIGIVDETGTIRWGDQLMVLFWRDILKRHPGAEAPVEVKCSQ
ALVEEIERLGGRPFFHRTGHSHVKATLRRRI-PFAGEMSGHLFFDEF-YGYDDALYAAGRLLRLLDK-RPLS
EWFA-DVPYYVATPETRVTCEK-KPVAI-D---AVKKRFASRYVDVDGARIQF-REWGLVRPSNTQPILVLR
AEAKTEEALAEIKRQLADCLHTLELHVNW--
>129/1-418
------MGSQITCFKAYDIRGELNTQLTEEVAYRIGYAFAA--EL-SAKTVVVGSDVRLTSTPLKLALSAGL
IDAGAKVTDIGMAGTEEVYFATKHLGVDGGIEVTASHNPINYNGMKLVAGSVPISGD--TGLNA----KVRA
EETDQ---YQCMKYYVAHMLSYI--ESNLKIVVNAGNGAAGPALDAIEQEMRQEFVKVHHNADGTFPNGIPN
PLLPENRADTADAVK-ASADFGIAWDGDFDRCFLFDADGEFIEGYYIVGLLAEAFIEKNTS-RIIYDPRVYW
NTEDIVVNAGGTPIKSKTGHAFIKERMRKEDAIYGGEMSAHHYFRDF-AYCDSGMIPWLLIAELCVKQQTLA
SMVKERIKAFPSSGEINSKL-KDAD----A---ALEP-----LDTTDGLGLEFDD-WFNLRKSNTEPVIRLN
VESKDISLMEEKTKEVLALIRAE--------
>130/1-431
------MATPITCFKAYDIRGELNSQLTEEVAYRIGYAFAQ--EL-NAKTVVVGSDVRLTSTPLKLALSAGL
IDAGATVTDIGMAGTEEIYFATKHLGVDGGIEVTASHNPINYNGMKLVAGSVPISGDGLNAIKEDYVSERLA
HNTGK---YSCMSDYVSHMLSYV--NSNLKVVVNAGNGAAGPALDAIEKEMSQEFIKVHHDADGTFPNGIPN
PLLPENRADTADAVK-ASADFGIAWDGDFDRCFLFDADGEFIEGYYIVGLLAEAFIEKNTS-KIIYDPRVYW
NTEDIVANAGGTPIKSKTGHAFIKERMRKEDAVYGGEMSAHHYFRDF-AYCDSGMIPWLLIAELCVKKQTLA
SMVKARIEAFPSSGEINSKLK--DADAALE---RVTSKYKPQADTTDGLGLEF--GWFNLRKSNTEPVIRLN
VESGDIALMEEKTEALLTLIRDE--------
>131/13-442
AAYETEALVKPTGFREYDARWILEKEINLLGVQALGLALAT--YV--HEIIVTGHDFRSYSLSVKQALILGL
LEGGMEVLDVGLALSPMAYFG-Q-FDAPCVAMVTASHNENGWTGVKM-GANKPLTPEEMARLKD-----ARP
GRVG-----DFRETYVADVASKV--QKRLKVVCACGNGTAGAFAPDALRRMGVEVIEMDTDLDYTFPKYNPN
PEDHAMLVQMAQRVR-ETADLALGFDGDGDRCGVVDDTGEEIFADKIGLMLARDLSKVYPDSTFVVDVKSTG
LYKTDEKANGAEVVYWKTGHSYIKRKTAELG-LAGFEKSGHFFMGDLGHGYDDGLVAAGAVLAML--DKKLS
ELKA-ALPDAWTSLTMSPHCDE-LKYGVLE---RIVD-----LITVNGVRVHLEDGWVLVRASSNKPELVVV
VESRSEDDMRDLFKEIKPRLAAYPEIGAFNQ
>132/1-419
------MADLSQIVKAYDIRGTVPDQWDEHLATLFGAAFAE--VT-GAEAIVVGHDMRASSPGLAAAFGAGA
RGRGASVTAIGLCSTDQLYYASG-ALHLPGAMFTASHNPARYNGIKLCAGAAPVGQD--TGLAD----RALV
ERTGT---LRTLGDYARHLRTLV--DGGLKVVVDAGNGMGGHTVPTVFAGLPLDLVPMYFELDGTFPHHEAN
PLDPANLVDLQDRVR-AEADLGLAFDGDADRCFVVDERGEPVPPSAITALVATRELARNGG-TVIHNLITSW
SVPEVVREHGGTPVRTRVGHSFIKAEMARSGAIFGGEHSAHYYFRDF-WNADTGMLAALHVLAALGP--PLS
ELV-ARYDRYVGSGEVNSTVDT-DR---VRRAFASPD-----VDTLDGLTVTAADWWFNLRPSNTEPLLRLN
VEARDAGTMAKVRDEVLDLV-RVP-------
>133/1-427
-----MAADLSQIVKAYDVRGVVPDQWDEGLAELFGAAFVQ--VT-DAGAIVIGHDMRPSSPGLAAAFARGA
TARGADVTLIGLCSTDQLYFASG-HLGLPGAMFTASHNPAQYNGIKMCAGAAPVGQD--TGLSD----RALV
EEPGT---VRTLDEYAAHLLSLV--DSGLKVVVDAGNGMGGHTVPTVLAPLPLTVVPLYFELDGTFPNHEAN
PLDPANIVDLQQRVLAEQADLGLAFDGDADRCFVVDERGEGVSPSAITALVAARELAKHPG-TVIHNLITSW
SVPEVVREMGGTPVRTRVGHSFIKEEMARSGAIFGGEHSAHYYFRDF-WNADTGMLAALHVLAALGD-VPLS
ALVH-QYDRYHGSGEINSTVD--DQAARLA---AVRSRPGVTIDELDGLTVTSADWWFNLRPSNTEPLLRLN
VETRDPATLAPLRDEVLSLVRTTA-------
>134/1-422
------MADLSQLVKAYDVRGVVPDQWDETLAELFGAAFVQ--VT-GASAIVTGHDMRPTSPALSRAFARGA
AARGVDVTEIGLCSTDQLYYASG-ALNLPGAMFTASHNPAQYNGIKMCAGAAPVG--QDTGLTESETGAPEP
TPTGT-IVRDTLEDYAAHLLSLVLTSRPLKVVVDAGNGMGGHTVPTVFSGLPLDTVPMYFELDGTFPNHEAN
PLDPANIVDLQKRVR-EEADLGIAFDGDADRCFVVDEHGDPVSPSAVTALVAARELARHGG-TVIHNLITSW
SVPEVVEENGGTPVRTRVGHSFIKAEMARTGAIFGGEHSAHYYFKDF-WNADTGMLAALHVLAALGE--PLS
SLV-AQYDRYAGSGEINSTVA--DR---LA---AVRG-----VDELDGLTITTADWWFNVRPSNTEPLLRLN
AEARDEATMAKIRDEVLAVI-RA--------
>135/1-446
--MSATVTINPAIFRAYDIRGIVTSDLTPDVVETIGHAFGSEAIERGQKQVVIGRDGRLSSPLLGKHLSEGL
RRAGCDVMDIGLVPTPVLYFATRLYNTGTGIMITGSHNPADYNGLK-MLAGDTLHS---DGIQA----RQRI
DNLGD---FSVLQDYLETVLRSIRLERPMNFAYDCGNGAAGELAEQLFNNAG-ESVGLYTDIDGHFPNHHPD
PSKPDNLKDLVQTVQ-DKLDLGLAFDGDGDRLGVVDTEGNIIWADRLMILYATDILARNPGGKIIYDVKCSQ
HLAKAIQAEGGQAIMSKTGHSFIKTMMKEEMALLGGEMSGHIFFNERWLGFDDGLYAAMRLLEVLSE-RSPT
EVFA-SLPNSINTPEINITFEEGEHFQFIERFVAEAEFEGAEKITIDGVRTNFENGWGLVRASNTTPCLVLR
FEADTQEALENIQAQFRRELLKIDSNIELPF
>136/1-440
------MNINRDMFREYDIRGVADQDLTIDAAFGIAKAFAK--YARGYSEMFVGADNRKSSPKLREAVIDAL
TQSGVHVYDLGTVITPLFYHACVTKGVGAGIMVTASHNPPQYNGFKLFLGESTLYGDQIQVIADVEQND-FV
S--GR-GSYDHKEEYFKDLLERI--G-TLQVGVDCGNGTASLFAPELLARAGAQVEPLYCDSDPNFPHHQPD
PV-AENMQDLKKLVL-DKLDLGLGFDGDGDRLGVVDDKGNILFGDVLMILFWREILKRDPKTKAIVEVKCSE
ALVEELKRMGAEVVMYKTGHSLIKAKMRELGSPFAGEMSGHMFFADEYYGYDDALYSALRLLRLIKESKKLS
DLVS-TIPVYHASPEIRLEFSDEKKFQLV----EFVAGKGYPLVDVDGVRVYIKSGWGLVRASNTGPEIIVR
YEAKNPEDLEAIRQELEEAL-AAGGFKTTLP
>137/1-436
-----MIILDKTIFRMYDIRGEVPKNLNKDVARIIGKAYA---VFRKRINISVGRDARISSKELSEGLIEGL
RSSGINVIDIGLCPTPLLYFSLFTLPVDGGIMITGSHNPPQFNGMKICVGKETIYGPLIQELYEAVNIKDET
SKEGS-ETYDIISAYKEFLIKEF--QSAIKLVIDSGNGCGGLVVPDVLRKLGVNVIDLFSEPDGNFPNHHPD
PT-IETLKTLRETVI-KEADFGVAYDGDADRIGVVDEKAEIVYGDRLAYIFAKGILKENPGAKIIGEVKCSK
FLFEGIEKLGGIPVLSPVGHSLIKKKLREENALFAGEMSGHIFFNDRFFGYDDAIYATMRLVELYAKLQNFS
DFL-KEFPKVYASPEIRVHCSEEKKKNFPEIANRVQK-----VITIDGVRLEFDDGWALARASNTEPVIVLR
FEANTEERLKEYQEIFENII-KEC-------
>138/1-434
--------MEDRIFREYDIRGIYGEDLTEEISYLIGKAFVS--LVRMPRKISVGMDARFSSETLKKELLKGI
TECGVDVIDIGLCPTPLQYFSLFTLPVDAGIMITGSHNPPEFNGFK-LIGKETIYG---EKIRR----KDFI
NKTGKIEKYNITDDYINYMLSGF-TSEGIKVVVDSGNGTAGLVAPVILKKLGAEVYELYSEPDGRFPNHHPD
PVVLENMEDLIQTVI-NKAHLGIGFDGDADRIGVIDESGDVVWGDRLMIIFAKDILEENKGAKIIGEVKCSK
VMYEEIAKAGGIPVMWKTGHSLIKKKMKEEGALLAGEMSGHIFFSDKYFGFDDAIYASLRLVEIVKKAKPIK
KLLC-GVKTMQSTPEIRIDCIDEKKFMIVE---KIKDYFQKFENFIDGVRINFKKGWALIRASNTQPALVLR
FEAETEDDLEEIKSIVFEVF-QFFKIL----
>139/1-422
--------MDISIFREYDIRGIYPTTLDENTAFSIGVELGK--IMKYDKSVFVGHDARVHGRFLFEALSAGL
QSSGLKVYDLGLIPTPVSYFAAG-IQCPNSIMITGSHNPKEYNGFKI-LNQNPFYGKDIQALKDKPLKE-IP
E---K---VNALEAYQRYLIKDFLRNK-YKIALDFGNGVGALGLEPILKALNIDFNSLYSDPDGNFPNHHPD
PSEAKNLKDLEKHMQ-ENILIGFAFDGDADRIAMLS-SHHIYAGDELAILFAKRLHAQT-P-FVIGEVKCSQ
VMYNTINTFG-KTLMYKTGHSNLKIKLKETH-HFAAEMSGHIFFKERYFGYDDALYACLRALELLLE-QSPS
DLENTNLPYSYTTPEEKIAVEF-EIIHNLK---NPPSHF-PKIISIDGVRVVF-EHFGLIRASNTTPYLVSR
FEGKDETTALEYKRALLNLLEKL--------
>140/1-437
--MSFTHRFDPTTLREYDIRGIVGRTVRPEDAFAIGRTFGS--IVSGGRTVAVGYDGRLSSPMLEEALVRGA
AASGLEILRVGRGPTPMLYFAAVTLETDGAIMVTGSHNPPDYNGFK-MLSGSPFFGAQIAELGD----AARG
DSAGTVRDVDVGRAYVARLMADW---DGLKIVWDNGNGAAGDILADLLARLPGDHVLLNGAVDGTFPDHHPD
PTVARNLEHLIATVR-ETADIGIAFDGDADRIGVVDDTGEIVWADQLLVILARDMLRHHPGATIIADVKASQ
TLFDEITRAGGTPLMWRTGHSLIKSKMAETGSPLGGEMSGHVFFADRWYGFDDALYAAIRLLGLVAETR-LS
AVR-AALPVTISTRETRFECADTRKFSVIE---DVD-------SMIDGVRVTTPDGWWLLRASNTQPALVAR
AEGNTHAGLDRLKAALVAQL-ERSGVAAPDF
>141/1-434
-----MIHPDPKIFREYDIRGNADRDLSDATVYSIGKAYAS--LLSGGKRVALGQDVRLSSPRIARSMEEAL
LASGIDVLDVGKVPTPLLYFSLFKLPVDGGVMITGSHNPSADNGIKM-IGKETIFGNTIQEIRKTSFTPGHP
SKKGV-RTNPIRETYLSEMTTNF--GHNLRVVLDCGNGTAGLVAQDLFSPLGIELYCLYQDPDGHFPHHHPD
PT-PENLSDLIAHVK-KNADLGIAFDGDSDRIGVVTESGHILFGDQLLLLFAQQVLESRPGSVILSEVKASR
ILYDEVARMGGKPLMWKAGHSLIKAKMKETK-PLAGEMSGHIFFADRYYGYDDALYAGIRLLELTLRQKSLS
ELLAP----FPKA-VSTPEIDE-RKFLVVS---RLRQ------SDIDGVRINFSDGWGLVRASNTQPVLVLR
FEGPTPERRDAIQEEIEALLSEAEKTLPPNL
>142/13-446
WEFLRDAMIKPTGFREYDARWKYPDDINLPGITALGLGLGT--QM--QRRIAVGNDYREYSLSVKNALILGL
MQAGIHVKDIGPAVSPMAYFAQFHLNAPAVAMITASHNPNGWTGVKMFTHG----PDEMSELRDVLNNEGQP
AKGGG---YEVREAYLDDLVGDFKMTRKLKVVCATGNGTASAFGPELFERLGVEVVPSHNTLDYDFPNYNPN
PEAMEMLHDMAVSVK-ASADFALGFDGDGDRCGVVDDEGEEIFADKVGVIMARDLSKIYANATFVADVKSTG
LFAADPQANGVTADYWKTGHSHMKRRVKELGALAGFEKSGHYFLAEP-IGRDCGMRVAVEICKLMDRNMSMS
DLR-EALPITPTMYCADEKYAA--K---LE---PIKQ------ITVNGARVILD-GWGLVRASSNTPNLVVV
CESESDEEMRAIFADLDAVIRTEPLVGDYDQ
>143/1-416
---------M-SIYREYDIRGIYEKELNEQSVVRIGYALAS--KI-----VAVGYDARSHSPILFEYLVHGL
NAGGKKVLGMGMVPTPVNYFTNY-QDWDASVMITGSHNPSEYNGFKI-VDKAPFFSELGRECEA-----GFP
NKV-E-REIDAVTRYIDFIVSEF-QHKATKIVYDCGNGVAGVVTEDIFAQLQLNTKGLYVDPDGTFPNHHPD
PSEEHNLEDVKKLLS-SD-DIAFAYDGDADRIAVLTHK-NNIKGDMMALLYSMKMD-K--P-TVVGEVKCSQ
VMYDELERRGATAIMYKTGHSNLKVKMKETN-DLACEVSGHVFFNRY-FGYDDAIYATLRMLELIYD-IDLD
AELA-KLPQVFSTEEIKVKT-T-EDEKFLL---QNPPASFPTIIDVDGVRINFENGWGLVRASNTTPVLVTR
FESTSKETAEFYEKAINDLILEAKNSL----
>144/1-438
------MSQNIKIFREYDARWLYEENINKAGIENLGKGFGT--QIINHTKVIVGHDYRSYSEEIKTALKKGL
MSTGCNVDDVGLSLSPMVYFA-Q-FNSDAVAMVTASHNENGWTGVKM-KKGLTHAPEEMKELKETLNEK-FI
SGQGD-RQINFKQIYKDDLINNNKIDKRIKAVVACGNGTAGVFAPDILRGIGCEVIELDCELDWTFPKYNPN
PEDLEMLHAIAKAVK-DNADIGFGFDGDGDRVGVIDNNGNEIFSDKIGLIIARNLSSKYKNSKFIVDVKSTG
LYSKDKLENNCETIYWKTGHSHIKRKVNTEK-LAGFEKSGHFFFPLG-YGYDDGINSAIHVCHLLQS-KKMN
EIIS-ELPNTFQTPTMAPFCEK-VVDDLVKQIEKIKT------LTVNGVRFSFKDGWGLIRASSNKPSLVIV
TESTSDIRKKKIFEFIDDLLQKTGKIGEYDQ
>145/1-447
-------MLNQSIFKAYDIRGIVDEGLTDETIFAIGKAIGSEAIVQKQTEICVGYDGRLSSPSICDTLIKGI
NSTGINTINIGLVTTPILYFSTFFLETNSGVMITGSHNPPNYNGFKMVINKTTLSSDDIQKLKQRILEDDFI
TGKGKK---NVKTSYKDKILGTIKLKRKMKVAIDCGNGAAGVIAKELFQELGIDTHMMYDEVDGNFPNHHPD
PSKPNNLKELIDVVK-NTCELGLAFDGDADRLGVVNKNGEIIYPDRQLMLFAKSILKDNAGRKIIFDVKSSR
YLHSWIANNGGEPIIWKTGHSLIKKKMKEDNAILAGEMSGHTFFNDKWYGFDDGIYAGARLLEILST-QEIE
KVLS-ELPKGFSTPEINIPLNEGEQHSIIH---SLQFEKALEVIKIDGLRVEYKHGFGLMRASNTTPVVVLR
FEAETEQGLLEIQDDFRDKLKTKINVSDIPF
>146/1-430
--MSLAYQFHPTVLREYDIRGIIGKTLGPDDARAIGRAFGS--MVSGGKRVAVGYDGRLSSPGLEAALVEGL
TSTGLHVVRIGLGPTPMLYFATRHLPADAGIMITGSHNPPDYNGFKMMLGKAPVFGETILEIGRAAAGD-FV
TGEGSV---DIRDVYVDRLLQDY---DGLKVVWDAGNGATGDILRRLVKKLPGEHVTLFDDIDGTFPNHHPD
PTVPENLEDITERLH-AEAAIGIAFDGDGDRIGAIDEKGRIVWGDQLIAIYAADVLKTHPGATIIADVKASQ
TLFDEIARLGGHPLMWKTGHSLLKAKMAETGSPLAGEMSGHIFFADKYYGFDDALYCAVRLIGLVSRT-PLS
ALR-DRLPAVLNTPEVRFQVDA--S---VR---EIQ-------NDIDGVRVTTPDGWWLLRASNTQDVLVAR
AEAYSAEGLERLKASIREQLKAAPEGF----
>147/14-450
YAYESEPMVKATGFREYDARWLFGKEINLMGVQALGMGLGT--MISVKQEIVVGHDFRGYSASIKYALISGL
LAAGCKVHDIGLAVTPMAYFA-Q-FDVPCVAMVTASHNDNGWTGVKM-GANRPLTPDEMTRLKE-----VLG
AAFG----YNFPARYIADLTKRKPFSRRIRAVVACGNGTAGAFAPQVLEKLGVDVIPLDTELDHTFPKYNPN
PEDLEMLHAIRDAVL-EHADVGLGFDGDGDRCGVVDDTGEEIFADKVGVMLARDMSALHKNAQFVVDVKSTG
LFVTDPSRQGAQASYWKTGHSYMKRRTHELGALAGFEKSGHFFFPFG-RGYDDGLVSAIAICEMLDP-KKMS
DLK-NALPKTWSSPTMSPHCADEAKDKVAK---GDKD-----LVTVNGVRVTCEDGWGLVRASSNKPELVVV
VESPSEKRMREMFEAMDSVLRTHPEVGEYNQ
>148/1-416
-------MTDLSCFKAYDIRGKVPDPLSPELAFALGRAVAE--HF-SARRVVLGYDARLSGPGLHAALAAGL
HQAGAQVFSLGMCGTEEIYDATR-QDFDAGIMITGSHNPADENGFKLVRGARPVSGD--SGLRD----RDRV
ADEAP---VVFRQEYVRRILDYT--GAQLRIVADAGNGCAGLLLKELAPHLPHEFIFCQMEPDGTFPNGVPN
PL-PEKRAATARAVR-EHADLGIAWDGDFDRCFFYDNEGNFIEGYYLVGLLASELLPRFPA-RIIYDTRVYW
NTRELIQAGGGVPVMGKTGHAFMKERMRAEDAVYGGEMSAHHYFRDF-AYCDSGMLPWLLVIAAMQRHKPLA
ELVRERMEAWPCSGEINRRVADAPA---LM---RAPA------DAIDGVNLEF--GWFNLRMSNTEPLLRLN
VESRNRELLEAKTAELLALI-DAGL------
>149/4-420
INHSKKCSMDNTIIRKYDIRGVVGRDLQISDGYEIGRKFGQ-----TAANVCVGYDSRIDSPSIEKELIRGL
ILSGANVIRVGLCSSPMLYAAT--MQADLGIMITASHNPREYNGFKFFSSKKVYSDQEMKEII-GNTIK-NS
TKIGS---LNIYSEYVNILKNAL---KNLKIAWDFGNSPT--IVRYIEKVLPSHIHITNNSIDGTFPLHDPD
PIEEKNLAQLISIVK-KDCDLGIALDGDGDRVRLIDNKGNVVSNDHLFMIFSREVLAEYPKSKVIANVKMSM
KVHDFVSKLGGQIITCATGHSLVKKKMVEEGAKFAGELSGHFFFLGF----DDGLYSAIKAIDILKKNQSLS
EAI-EDLPKLYITHEVKIVVKDEKKESIIV----FSE--------LDGIKVTDDKGWWLLRVSNTQNCITAR
CEGNTLEDFEYYIDELKLYI-----------
>150/1-422
-----MAADLSQIVKAYDVRGVVPDQWDEPLAELFGAAFAQ--VT-GADAIVIGHDMRPSSPGLSRAFARGA
TRRGVDVTEIGLCSTDQLYYASG-ALGLPGAMFTASHNPAQYNGIKMCAGAAPVGQD--TGLAE----RALV
ETPGT---IRTLEDYAAYLRSLV--DTSLKAVVDAGNGMGGHTVPTVFAGLPVDLVPMYFELDGTFPNHEAN
PL-PKNIVDLQQRVR-EEADLGIAFDGDADRCFVVDENGDPVSPSAITALVAARELARYGG-TVIHNLITSR
SVPEVVRENGGTPVRTRVGHSFIKAEMARSGAIFGGEHSAHYYFKDF-WNADTGMLAALHVLAALGD--PLS
RLVA-AYDRYAGSGEINSTVD--DQGARLA---AIKGRDGVDIDELDGLTVSSADWWFNVRPSNTEPLLRLN
AEAGDEATMEKIRDEALEIIRG---------
>151/13-440
WNFLRDPMITPTGFREYDARWKYPEEINLPGMTALGLGLGT--QI--HKRIAVANDYRDYSLSIKQALILGL
MQAGIQVKDIGPALSPMAYFAQFHLDVPAVAMVTASHNPNGWTGVKM-FERPLTHGP--DEMAE----RDIV
L-GGS---YVVKEAYLDDLVGDF--KSRLKVVCATGNGTPSAFAPELFKRMGVEVVESHNELDYTFPHYNPN
PEAMEMLHDMSDSVK-ASADMALGFDGDGDRCGVVDDEGEEIFADKVGVIMARDLSKLHPNATFVADVKSTG
LFASDPKANGVTADYWKTGHSHMKRRVKEIGALAGFEKSGHYFLAEP-VGRDCGMRVAVEICKLMDRNKSMS
DLR-KALPKTPTMYCADEKYTE--K---LD---TIKE------VTVNGARVILD-GWGLVRASSNTPNLVVV
CESESEAELREIFAEIDAVIRTEPLVGDYDQ
>152/1-419
-------MKEITCFKAYDVRGRVPDELNEDIARRIGRAYAE--VI-KPEKVVVGHDIRLSSEAIKAAVSEGL
MEQGVDVYDIGLCGTEEIYFATSHATMDGGIAVTASHNPKDYNGMKFVEESRPISAD--TGLKE----RALA
EVAGT---LLTDRAYVEHLLSYVVAAKPLKIVVDAGNGGAGRVVDLLEPHLPFEFIKLHHEPDGNFPNGVPN
PLLPENRAAAIAAVR-EHADLGIGWDGDFDRCFFFDESGEFIEGYYVVGLLADAFLKLEPA-RIVHDPRLTW
NTVEMVKDAGGVPVLTKCGHAFIKERMRTENAAYGGEMSAHHYFRDF-AYCDSGMIPWLLVAGLISSTKPLS
TMVAERMAAYPCSGEINRSVE--DAAAVLA---RAED------DHTDGVSVDC--GWFNLRMSNTEPVVRLN
VESRDVALMEAKTAELLALI-EA--------
>153/1-424
----MKPTLDLNCFKNNDIRGIIGDQINGYFAYLLGKAFGE--YAPEASFVVIGRDNRETSLSLQEAMTKGL
IESGITVVDLGMTGTEEVYFATRHLGAIGGIQITASHNPINYNGMKLVLDASPISKN--SGLDE----KRRI
KPSNS---STILAPYVDHLLSYI---SPMKIVVNAGNGVAGHVIDALFNELAITFIKVHHTPDGNFPNGIPN
PLIIENQIATRNAVL-EHADLGIAWDGDFDRCFFFDEKGNYIEGYYIVGLLAEAFLLKEPA-TVLHDMRMTW
NTIEIAHKRGGKAIGIKAGHALIKEKMRELNAVYGGEMSAHHYFRDF-GYCDSGMIPWLLVIELIGETQSLH
QLTSSSMDKFPSSGEINRRVS--NPEEVM----ACVRDNAVEIDHTDGLSMNM--GWFNLRKSNTEPLIRLN
VETQDRTLLSLKVDELLSFLI----------
>154/1-423
-----MKPISDRPFRAYDIRGIVDADFDAEWVERLGRACGT--YLRGIGAAVVGHDCRHSSPAYHDALTAGL
IACGIDVVSVGMVPTPLLYFAVRHLERQGGIMITASHNPPEYNGFKVWAGQTTIHTTEIRRIYE------FA
ARFGC---TDIVPAYMEAVTQRV--QAPLKVVVDGGNGAGGDICADLLRRLGADVIEQYCDPDGAFPNHHPD
PVVEANMRDLIARVA-SEADLGIGLDGDADRLGAVDAQGRLLFGDELLSLFARDLLARVPGGEVMADVKCSH
RLFRDIEAHGGKPTMWITGHSVMKARMLEVNAPLAGEMSGHMFFNEGWYGFDDAIYAAALLLRILSD-VPLT
ALP--GWPPSHATPELHMPC----P----D---ELKQ------NEIDGARITWPDGWALVRASNTQPVLVLR
FEAETPERLAEIRTLVAAWI-AEARAARDAT
>155/1-435
-----MITLDRTIFRMYDIRGEVPKNLNKDVARIIGKAYA---IFKKTNKVSVGRDARISSKELSEGLIEGL
RSSGINVIDIGLCPTPLLYFSLFTLPVDGGIMITGSHNPPQFNGMK-IVGKETIYG---PLIQE----YKDE
SKEGTYETHDIISSYKEFLLKEFKLPQGIKIVIDSGNGCGGLVAPDVLRKLGVDVIDLFSEPDGNFPNHHPD
PTIMETLKTLRETVI-KEADFGVAYDGDADRIGIIDEKAEVVYGDRLAYIFAKGILKEHPGAKIIGEVKCSK
FLFDGIEKLGGIPVLSPVGHSLIKKKLREENALFAGEMSGHIFFNDRFFGYDDAIYATMRLVELAMENFVFS
DFLK-EFPKVYASPEIRVHCSEEKKFEIIK---NEKANKVQKVITIDGVRLEFDDGWALARASNTEPVIVLR
FEANTEEKLKKYQEMFENIIKEEC-------
>156/14-444
LAYETTPMVKPTGFREYDARWLFEKEINLMGVQALGLGLGT--LL--REMLVTGHDFRSYSSSIKLAMITGL
MAAGVKVHDIGLALSPMAYFAQFELDVPAVAMVTASHNDNGWTGVKM-AQRPVTFGP--DEMGR----KDIV
L-GGS---YVFPARYAADLTNRPKLKRKLKVVAACGNGTAGAFAPAILEQLGCEVIPLDVELDFNFPRYNPN
PEDLEMLHAMAAKVL-ETADVGLGFDGDGDRCGVVDDKGAEIFADKIGVMLARDLSKLHPGATFVVDVKSTG
LFATDPLSRGVKADYWKTGHSYIKRRVSDLGALAGFEKSGHFFFPVG-RGYDDGILTAIHVLDML--DKSMS
ELYG-ALPKTWGSPTMSPHCDDETKYGVVE---K---------VTVNGVRVTVEDGWGLVRASSNKPELVVV
VESVSEARMREMFHAVDAILRENPEVGAYNQ
>157/1-430
--------MNPQMFREYDIRGIAGEDLTEENVYDLGRAIGT--LLKGNRKIVLGRDCRVSSPSLSARAAQGL
MDAGCDLLDIGVCPTPLLSFAIHHLNAEGGVMVTASHNPPEYNGFK-LIHGQEIRS-LLTLLDS-------G
DFEGSV---EVKPAYQEYAANNITISKPLKVGVDAGNGTAGVIAVPLLKALGCEVHDIYCDMDGAFPNHEPD
PTVMANMQDLAALVR-DKLDLGIGFDGDGDRIGVVDETGAMIFGDQLMTLFAREILTRKPGAVFISEVKCSQ
TMYDDINKRGGKAIMWKTGHSLIRAKMKEEKAELAGEMSGHMFFADRYLGFDDAPYAACRLLEILADSGKMS
DLLS-DLPKTYNTPEIRVECPEDVKFGVVE---KVTEYFRSRHIDIDGARIIFEDGWGLVRASNTQPVLVLR
FEALSQERLAEIREYVESVVAEIRG------
>158/1-432
----MGVALNPTIFRAYDIRGIVEVDLDEGIYELLGRAAGT--LFEGRRRMVVARDARLSSPRFQAALMEGL
RATGMDVLDIGMVATPVMYFAVEALGADAGAIVSASHNPPEFNGLKLPFGSEPLPSEAIQAVGTAASGH-FA
QGAGH---YDIGPAYIESARRWI--D-GPRVVLDGGNGVAGPLAVAMYEALGIEVIPLFIEPDGTFPNHHPD
PLKVENLRDLQAAVR-EYADLGIGLDGDGDRLGVVDETGEVVFADRYLIALAKAMLVKRKG-PVVFDVKCSA
VLPQAIRELGGEPVMWKTGYTSLSAKMREVDAVLGGELSGHTIFPGR--YFDDGAFAGAMLLYALGELQTLR
EVL-APYPVLPSIDEGRIPFPEERKFAVAG---KYPL------IDIDGVRVDFGDGWGLVRASNTEPAITTR
FEAQTWERVSAIRDEMLSVV-EEFRTQA---
>159/1-425
--------MT-GIFKAYDVRGSYPDELDETMAGKIGYAFAR--VL-KNSRIVIGRDVRLSSPALARAFTGGY
TAAGGAVTDIGMVSTPLLYYAIIEGEFDGGVMVTASHLPGEMNGFKLCGNAVPLSSD--TGLPE----EQIA
RSSNS---PTMTERYLAKLAGYV---QGLTIVVDAGDGAAGPELSRLFDRVPN-LIPLNREPDGRFPGANPF
VG-GAARE-LEERVP-AEADMGVAFDGDADRCLFVDEQGRQVPPDIVTALIAEFFLAREPA-RILYDLRSSR
VVAETIQHLGGTAIRCRVGHAFIKAQMREER-PFAGELSGHYYFRDL-GFIDCGLMAMIAMANVLSMNKPLS
SLV-RPLLKYRSTGELNLQV-E-QKDAILDSLANRDA----KIDRLDGLTVEYDTWWFNLRSSNTEPVIRLN
LEAETESLLNQKKEEILGVILGADPSMHLKT
>160/1-425
--------MPLPSFKAYDIRGRIPDELNAELAYRIGRAYAR--VIQPTGPVAVGQDMRLTSAELAEAVTRGL
NDEGVDTRSLGLCGTEIVYHAASLPGMGGGIMVTASHNPIDYNGMKLVEEAIPVSGD--SGLRD----EHLA
RGHGQ---DLVMSSYVKRVLSLVLTEKPLHLVVNAGNGAAGPAFDAIAEHLPF-LIRIHHEPDGHFPNGIPN
PLLPENRGVTADAVR-AHADMGIAWDGDYDRCFLFDHTGRFIEGYYLVGLLAEVMLAKYPG-MIIHDPRLTW
NTIEQVTAAGGMPIMSKTGHAFIKERMRLEDAVYGGEMSAHHYFRDF-ACCDSGMIPWLLIAELMCKLSDLA
DLVNARMAAYPCSGEINFLV-GSVPDTIIE---AHFTPKQPSIDRTDGLSMEF--SWFNLRGSNTEPVIRLN
VETRDEGLMREKTQELSRLI-GG--------
>161/2-416
TSEQTTTFDLSASFKAYDVRGIVGESITAEIVEAVGAAFVD--VLLEGQTILVGGDMRPSSPEFSKAFADGA
ATRGANVELLDLISTDELYFACG-LLNRAGATFTASHNPAGYNGIKMSAGAVPIS--SETGLKD----QSLA
EQIG----VDVLKEYSEYLRKLV--DSGLKVVVDAGNGMAGLTTPAVLGDLPFDIIPLYFELDGSFP--HPN
PLEPENLRDLQAAVI-EHADIGLAFDGDADRCFVVDEKGEPVSPSAVTGMVARREIRT--P-TIIHNLLTSR
AVAELVEHDGGRAVRTRVGHSFIKAVMAEEGAVFGGEHSAHFYFRDF-WNADTGMLAAMHVLAALGD--PLS
ELG-REYEPYVSSGEINSEVE--DKERVI----TIDT--------LDGSTFTANDGYWFLRPSNTEPFLRLN
AEATDQATMERVRDRVLALV-RA--------
>162/1-420
------MSTLLPCFKAYDIRGRVPDVLNAPLAHALGRAVAE--VL-GANRVVLGRDARLSGPLLRDALANGL
REAGASVTDIGLCGTEEVYYAAG-EPFDAGIMITGSHNPADENGFKLVGGAIPVSGD--SGLFA----RDRV
AASPA---LAFRAEYVSWLLR-----SGLKIVADAGNGCAGLVLRDLAKNLPFDFTCLHMEPDGSFPNGVPN
PLLPERRAATATAVR-EAADMGIAWDGDFDRCFFYDSDGNFIEGYYCIGLLAQELLRRAPG-KVVHDTRVYW
NTREMVLAAGGQPVMGKTGHAFMKERMRAEDAVYGGEMSAHHYFRDF-AYCDSGMLPWLLVAALLHRTRSLA
ELVAERMAAYPCSGEINRRVQ--DAPALM----QAPE------DSMDGVNLEF--AWFNLRMSNTEPLLRLN
VETRNRALLEDRTAGLLNLLETRGGAMPA--
>163/1-440
-----MAKLSPTIFREYDIRGLVDQDLPEEAVSLVGKALGT--RIAGGKRAAVGWDARLSGPKFAKAMIEAL
TSTGVDVVSLGVVPTPLTYFAAHTLDVDGICMITGSHNPPEYNGLKV-LGSATYYGEEIQALRRAEAGR-FA
TGQGTVRAHDIVTPYREHVRQNL--R-GLKVVVDAGNGTGGVVAVPLFEALGFEVVPLFIEMDGNFPNHHPD
PTVEKNLEHLRRKVL-ETADVGIAYDGDADRVGAVDEKGNVLWGDQIMILFSRALLAEEPGAAIVGEVKCSF
TLYDDIAARGGRAIMWKAGHSLIKAKMKEEHALLAGEMSGHIFFAHRWFGFDDGIYSSARLLELLTHTLPMS
ALLA-DVPRTFSTPELRVDCPEEKKFEVVR---RAQEFFAARYVTVDGVRVVFPDGWGLVRASNTQPLLVLR
FEAKTEARLAEIQALVDELLRELGA------
>164/1-424
-------MDEITCFKAYDVRGRVPDQLNEDIARRIGCAYAA--VI-KPEKVVVGHDIRLSSPAIKAALTEGL
LSQGVDVYDIGLCGTEEIYFATHHADMDGGIAVTASHNPKDYNGMKFVEGSRPISGD--TGLFD----KALA
EQFGQ-VALDTEQAYVEHLLSYIVPKKPLKIVVEAGNGGAGKVVDLLEPHLPFEFIKLHHAPDGNFPNGVPN
PMLEENRLPVIEAVR-EHADLGIAWDGDFDRCFFFDASGRFVEGYYLVGLLAEAFLKRNPQ-PVVHDPRLTW
NTQAVVEEFGGTAIQSKTGHAFIKERMRLENAIYGGEMSAHHYFRDF-AYCDSGMIPWLLVADLSARDQSLA
DMVEERMAAFPCSGEINRSID--DPEAVLT---RVEE------DRVDGLSFEFPRWRFNLRRSNTEPLVRLN
VESGDFELMEAKTAELLALIDAQ--------
>165/1-426
------MQETLACFKAYDVRGQVPEQLNEDIVRRIGRAYAE--AI-RPGNVVVGHDIRLTSESLKQALIDGL
REQGVDVTDIGLCGTEEIYFATAHLGVGGGIVVTASHNPKDYNGLKFVEASKPISGD--SGLRE----QHLA
EKRGG---YALLGDYVAHLLSYVITSKPLRIVCNAGNGGAGRVIDALEPHLPFTFITQNHEADGHFPNGVPN
PLLVENRSPTTALLQ-SSADFGIAWDGDFDRCFFFDAAGNFIEGYYIVGLLAGAFIEKNGQ-RVVHDPRLTW
NTIAVVEGAGGEAVQSKTGHAFIKEKMREADAIYGGEMSAHHYFRDF-AYCDSGMIPWLLVAELMAQRQSLA
EMIAARAAMFPCSGEINRKVE--DPRALM----RAVAQGCTHIAHVDGLSIEFDD-WFNLRSSNTEPVVRLN
VETRDVEKMKQKTEELLRFI-DG--------
>166/1-421
-------MID-EIFREYDIRGVFERDLNEASVKAIGLNLGR-EMLRGAKNVSVGFDARLSAGEIFNRLVSGL
NLSGIKVYDIGLLPTPIGYFSVFADKFDANIMITGSHNPKEYNGFKFFEDLQKLKTAVLDDIAA----KQIP
DDFEK---FDVATPYKNFLIEQF--AKALKIVIDCANGAVGAVLPEICEALKLNAQILYPRPDGNFPNHHPD
PS-EKNLSDLKAAL--KGFDIGFGFDGDGDRIAVLTKK-RNIKGDELAYLYSLAMKN---P-RVLGEVKCSQ
NMYDEIDAHGGKSFMGKTGHSNIKKAMKELN-DMAAEVSGHIFFKERYFGFDDAIYAMFRALELVA-KFSLD
GELG-KLPKVFSTDEIKVKT-T-QKFKLVA---KLKE----VLIDIDGVRVKFEDGWALVRASNTTPVIVTR
FETKDQNLLARLQETFLNLVENLKQKA----
>167/1-397
-------------MENNKIK------------------------------IAIGIDSRLSGLEFKRCICEEL
LNLGCYVYDCGLCTTPAMFMTTVTGRCHGAIMITGSHLPYYYNGLKFFESGGCEKEDIKYILNRALNKYDNS
VHSNK---I-FIDEYVKKIREGINRPSELKIIVDAGNGAGGFFANKVLEPLGAKIESQFIIPDGKFPNHLPN
PEDKEAMHSIKEAVI-KNADLGIIFDADVDRAAIVDCSGREINRNALIALISTIVLEEG-T-TIVTDSVTSD
GLSEFIQELGGKHHRFKRGYRNINEGIRLNNQYLAIETSGHAAFKEN-YFLDDGAYLIAKVLIKMARLKSIE
DLIQ-NMKMPVESLEFRFDIGL-EELKLWS---EVSP--------YEGIRINCS-GWLLLRLSLHEPVLCLN
IEC-DLSGYSNIIDKLKSFLIEYKELDITSL
>168/1-425
--------MLDLIFREYDIRGLYPSELNEKSVKAIGYALGL--EMRGCEKVSIGYDARYSANELFNYLISGL
NKANVQVFNIGLAPTPMGYFSLFDDIFDANIMITGSHNPKEYNGFKIEFFGADLKK-LSLKVQE-----NIE
DDL-R---YNYDIKYIEFLAKHF--LKNEKIIIDCANGATGVIIKPLVEKLNLNAQILFENPDGNFPNHAPD
PT-IENLHALQNALK-KDAKMGFAFDGDGDRLVVAS-KDYIFKGDELCYLFAKNIK--N-P-RVLGEVKCSK
NLFDEVAKFG-FIMMGKTGHSNIKTMMKEHNIDLAAELSGHIFFKDRYFGYDDGIYAFLRTLELLAKNYDLK
ALVD-ELPKLYASEEIKLKVSEENKFKIIE---KLKANAFENVNEIDGVRIIFEDGWALLRASNTSPYLIMR
TEA-TSEQFKNFLLRVKELFEDIIKEFA---
>169/1-427
-------MSALGCFKAYDIRGRLGVDLDEGIAYRIGRAFAR--AL-GARTVVLGRDIRASSEALAARVAEGL
GDEGCRVLDLGLSGTEEMYAATSHFGADGGICVTASHNPMDYNGMKMVQGSAPLDAA--SGLAR----RELA
EPGGA---VVARRAYVERVLSFVVAAKPLKILVNAGHGAAGPTFDAILEALGLSFERMHHAPDGTFPAGIPN
PLLPENRPATAARVR-ETADFGVAWDGDFDRCFFFDHEGRFIDGEYVVGLLAEAFLARHPA-TVIHDPRIIW
NTQDVVARAGGRAVQTRTGHAFIKQAMRDEAALYGGEMSAHHYFRDF-YHCDSGMIPWLLMAELVSRHR-LA
DLVADRRAAFPSSGELNFVLE--DPAAAMA---RVRQAFAPEADETDGLGCDL--GWFNLRSSNTEPVVRLN
VEARKPELVAQGVAAVKALLLPAGG------
>170/1-426
-----MAGTVAQVFKAYDIRGIYPEELDENLAYRIGRAFAL--YL-RPRNVVVGRDMRVSSPTLAEAVIRGL
LDQGVNVTDVGLVSTDALYFAVGKYRFDGGIMVTASHNPAEYNGFKLCEEAQALS--LDRGIGE----REFP
EQRGT-LEQDILDDFLSFIDRSV---KPFTVAVDAGNGMGGLIAPKVFGRLPLRIIPLYFELDGRFPNHVPN
PIEPENIRDLQRAVL-EHADLGIAFDGDADRMFILDERGQFVGGDMVTALVAKALLHKHPA-KIVYNLICSR
AVPEVIRENGGIAIRSRVGHSFIKALMREQD-IFGGEHSGHFYFRDN-WYADSGIIAAVTVLELLSREVTVS
QAIA-PIDRYYRSGEINMEV-H-DFQAVLR---ALET----HFDHLDGLTVEYPDWWFNARPSNTQPLLRIN
VEATTPELLRRKTEEVLSVVRRAAAS-----
>171/1-411
--------MK-HIFREYDIRGIFEKDLNEDIVKKIGYFLGT--KI-DGEYVFVSYDARTHSPVLHDWLVSGL
NSAGKTVISGGMLPTGANYFAIGKINISGSIQITGSHNPPEYNGFKILFYGKDIYSLNDITIED------NT
DVI-K---YDLKSDYVDYISNQF-SHKGLNAVFDCGNGVAGVVLRDILEKIGIKNYIIFEKPDGTFPNHHPD
PTEEENLKDVYNAL--KT-KYAFAFDGDADRIAFLD-QKYNYKGDILAYFFAKNMD--N-P-CVISEVKATQ
VMYDEINKIG-RAIMYKTGHSNLKTLLKQQNCDLAAEVSGHIFFNDRYFGIDDAIYVAFRIMELI-K--DKF
DFVKESLPKVYNTDEIKVKTTEDKKFKIID---ELK-------VDVDGVRVIFENGWGLVRASNTTPVLVTR
FEAVNEKDLKAIEERLMEALNKFL-------
>172/1-423
------MQVNPTIFKAYDIRGIYPTELNEEVAYLIGRAFVT--FL-GAETVIVGRDMRTSGPALFDAVTRGI
MDQGADVADIGMVSTDQYYFACT-QLGFPGMMVTASHNPKQYNGFKMVRMPYLLSGD--EGIQD----RRLV
EAFGQ--EYDFKEQFVQKVLSLIVDAKPLKVIVDTGNGMVGPILQEVYARLPIQLTGMYLDPDGTLPNHGLD
PLMPENRAELQQRVK-DEADIGFAFDGDGDRFFAIDDRGEFISGDFLTAILGRYLLEKEPA-KILYDVRASW
AVPDEVRAAGGVPLVERVGHAFIKRRMANEDAIFAGEVSGHYYFKAF-AFADSGIIPSLYLLEMLSKRVKMS
ELLGRLESRYFISGEINSRVDKLNE---IA---E--RYSDGKIERIDGVSVSY--DWFNVRGSNTEPLIRLN
LESASREEMEAKRDEVLAVIRS---------
>173/1-441
------MQLSPAIFKAYDIRGIVPSTLNDDVARALGRAFGTAALAQGERTVAVGRDGRLSGPALSAALIQGL
VDAGVEVIDIGMSTTPLLYFAAS-TLCASGIQVTGSHNPKDYNGFKMVLAGRAIYGEEIQQLRR-----TME
QQSGR---HDVLPAYVQRIVGDV--KRPMKIVVDSGNGIAGASAPGIFRALGCEVIELFSEVDGNFPNHHPD
PSKPDNLRDVIEALK-TSAELGLAFDGDGDRLGIVTKDGQNIFPDRQMMLFAQDVLSRVPGAPILFDVKCTQ
RLAPAIEAAGGQPQMYKTGHSLIKARMKELDAPLGGEMSGHIFFKERWFGFDDGTYAGCRLLEILSHHADPS
AVLN-ALPTSHSTPELNVHCEEGEPHRLTA---ELQALAADAFSTIDGLRVDWPDGFGLIRASNTTPVLVLR
FEGHTDAALQRIEAAMLALLERVKPGAQVGG
>174/15-447
EYETLPLVKP-TGFREYDARWLFEKEINLMGMQALGMGIGT--LI--HERIVVGHDFRGYSASIKMAVVNGL
LAAGVNVHDIGLALSPMAYFAQFALDVPAVAMITASHNDNGWTGVKM-IDRPLTFGP--DEMGR----KEIV
L-GGS---YVFADVYFKELTDRA--KK-IKVVAACGNGTAGAFAPKILEALGAEVIPLDAELDHTFPRYNPN
PEDMKMLHALRDKVL-EVADVGLGFDGDGDRCGVVDNEGEEIFADKVGVMLARDISALHPNSQFVVDVKSTG
LFNTDPQANGAKTDYFKTGHSYIKRRVTELDAIVGFEKSGHYFFPIG-RGYDDGLVSAIAILDMLDPDKSMA
DLRR-DLPKTWGSPTMSPKCADEVKYDVVD---RVVE-----MITVNGIRVVSEDGWGLVRASSNKPELVVV
VESASEVRLHEMFKAVDAVLRENPEVGEYNQ
>175/1-435
----MSALSK-DIFKAYDIRGIVGQTLTDKTAYQIGRAIGS--EA---RAIVVGRDGRLSGPELCEALAEGI
VTAGIDVIDVGRVATPMVYFAAYELGTLSAVMVTGSHNPPDYNGFKMMLAGDTLSGPDIQALYQRILDKDFT
EGDGQ-RTHDIVDAYLDRITSDI--KERLSIVVDCGNGVPGAFAPVLYRRLGCRVRQLFCDVDGTFPNHHPD
PAKPENLQDVIDALA-KTAEIGLAFDGDGDRLGVVTKEGNIIWPDRQLMLYAADVLERNPGAKVIYDVKSTR
LLGPWIRDNGGEPVMARTGHSFIKAKIKETG-LLAGEMSGHVFFKERWYGFDDGMYTGARLLEVLSRVEDPN
ALLN-ALPNAVSTPELNLKMAE-NHALIFD---NAE-------ITIDGLRVEYADGFGLMRASNTTPVIVLR
FEADNEAALERIQHDFRQIL-SQATSAPLPF
>176/1-427
------MPISPSIFKAYDIRGIVGQTLTEAAAEQIGRAIAT-----RAARITVGRDGRLSGPALQAALMRGL
TAGGLEVADVGMVATPMLYFAAVQHCSGSGVMITGSHNPPDYNGFKMMLGGNTLAGESIQELRG-----IQA
QDFGSL---DVADEYIQHIAGHI--RRPMKIAVDAGNGVAGAFAGRLYRALGCEVEELFCEVDGHFPNHHPD
PAKPANLQDLICAVQ-AGAEVGLAFDGDGDRLGVVTRSGSIIYPDRQLMLFAQDVLGRNPGAKVIYDVKSTR
LLAPWIKQHGGEPVMSKTGHSFIKAAIKQHGALLAGEMSGHVFFKERWFGFDDGLYAGARLLEILSAS-PNP
SAVLEALPEGVSTPELNIALDHALIADLLQ---ELI---------IDGLRAEFADGFGLLRASNTTPVLVLR
FEGDNQAALARIQAQFKTLV-EQHGGLQWPL
>177/1-432
---MRSREEVTDVIKAYDVRGIVGESITPELITDVGAAFGR--LMEEAHTIAIGHDMRPSSPELARAFADGV
LSQGMDVLFLGLTSTDQLYFVSG-DRDIPGAMFTASHNPAEYNGIKMCSGARPVGQEVTNLVEK----PTYH
GHPGE-LTEDTLADYAAFLRKLV--DRPLKVAVDAANGMAGHTVPEVFAGLPLTIEPLYFELDGTFPNHEAN
PLDPKNLVDLQKFVK-ETADIGLAFDGDADRCFVVDENGDPVSPSAICALIAERYLKKHPA-TIIHNLITSK
AVPEVIAENGGTAVRTRVGHSFIKSQMAETHAVFGGEHSAHYYFSEF-FNADSGILAAMHILAALGE-KPLS
ELM-ASYERYESSGEINTRLEQERTQAVLDAFADRTE----SVDTLDGVTVQLRDPWFSVRASNTEPLLRLN
VEAPTKDEVTALVTEILDII-RK--------
>178/1-428
-----MKEIRQDIFRAYDIRGIVDKDFDPEWVEVLGKACGT--YFMGLDQAVVGHDCRHSSPEYQARMIEGL
NSTGVDVVFLNMVSTPLFYFAVKKLERRAGVMITASHNPPDFNGFKVWAEESTIHSEEIQEVYRMASGE-FA
QGNGM-ATEDIRPVYREYMQA-----QGVKVVVDGGNGAAGLDCVQVLEDAGADVVPIYCEPDGNFPNHHPD
PTVMKNNEDLVATVK-KEAQLGIGLDGDGDRIGVVDENGKMIYGDQLLAIYARDVLQQNPGACVIGEVKCSH
LMFNDIKKHGGRPIMWKTGHSLIKAKMKEED-LLAGEMSGHMFFADR-YYGDDAVYAARRMVEIVAQ-QPVS
GYL-DDWPKTVNTPEIRVECPKVKK---AQEYFRQHY------VDVDGVRIAFDDGWALLRASNTQPVLVLR
FEAESEARLQELRELIKNWV-QELS------
>179/14-446
FAFESEALISPNGFREYDARWLYGKEINLIGIQALGLALGE--YL--HELIVVGHDYRSYSTSIKQALTLGL
MSAGCAVHDIGLALSPVAYFAQFALDAPAVGMVTASHNENGWTGVKM-AKRPLTFGP--EEMTR----KEIA
L-GGS---YVMRERYLDDVTKGH--RRPIRVVAACGNGTAGAFAPEALKRIGADIVPMDTELDWNFPKYNPN
PE-DLHMLAMGDAVR-ESAELALGFDGDGDRCGVVDDEGHEIFADKMGVLLARDLSARMKGSTFVVDVKSTG
IYEIDPKANGVTVDYWKTGHSYIKRRTAELKALAGFEKSGHYFFPTG-RGYDDSIVAAIAVLEMLDRAKKVS
ALV-RDLPKTWGSPTMAPFCPDEKKEKVAQ---KIAR-----IVTVNGVRITLEDGWGLVRASSNKPSLVVV
VESPSDAQMRAMFKEIDGRL-SKYPEVGAYD
>180/1-430
--------MNPGIFREYDIRGIAGKEFVDEDVVKIGRAYGT--LLDNNRRVVVGRDCRLTSDHYSVLFIEGI
LSTGCDVIDIGVCPTPVLYFAIHHLNAQGGAMVTASHNPPEYNGFK-LNGPDSIHSQGLQEVRR------I-
-IDGRI--SDALTPYMAYIQENVCLKRPLRIGVDAGNGTGGVTALPVLKGLGCEVHDLYCDMDGTFPNHGSD
PTVKANMVELIDLVK-AKLDLGVGYDGDADRIGVVDEHGNIIYGDQLMVIFAREILKRKPGATFISEVKCSM
VMYNDIEQHGGRAIMWKTGHSLIKKKMKEANAELAGEMSGHMFFKDRYFGFDDALYATCRLLEIVADTRTVS
QLIE-DLPVTFTTPEIRVECDDSRKFDVVA---AITEQFKKTHIDIDGMRALFGDGWGLVRASNTQPALVLR
FEALTQQRLVEIRSMVEKII-SKTP------
>181/1-430
--MNIKHKFPLNIFRAYDIRGKL-TNLTPTIIRSIAVALAA--QYAGQKQIVIGYDARLTSPTYANIIQQIF
EHQGLEVINIGCCSTPMMYYIAR-DYAGNGIMVTASHNPKSDNGIKWILKGEPPSPEAIQQVG-------YA
E--G----FDYCLQYQQALLSDI--HSKLKIVLDGLHGSAGRCAKSVLEKLGCDVIALRCEANGHFPDHAPD
PSHAEHLKQLQQAII-SEADLGIALDGDGDRVVLLDEQAHIISPDRLLSLFAQMCLQQHP-HEIVFDVKCSR
MVADTVEQLNGQAKMIRTGSSFLRSYLSQSA-VFGGEYAGHYVFNDGRFGYDDGLYAALRVMEYLGQARCLS
ELL-AAFPERYCTEDIYISTHNASPQQVLN---NIEA----RLSKIDGVRLDFDDGFGIIRASNTGEYFTVR
FDADHPDRLVEIRQKFISMLQQIAQELAQS-
>182/1-424
---MRSRELIDSVIKAYDVRGVVGETLDAELAHDIGAAFA---ILDGEHTIAIAHDMRDSGPELARAFSDGA
RSQGIDVTYIGLSSTDELYYAAG-ALNTSGAMFTASHNPAKYNGIKLCPGARPVSRD--TGLGE----ADMV
CPQGS---YRVLGGYVSHLRGLV--DSGMRVAVDAGNGMAGHTVPAAFEGLPITLEPLYFELDGTFPNHEAN
PLDPKNLVDLQKFTP-EKADIGLAFDGDADRLFVVDENGDPVSPSAICALVATRYLEQFPA-TIIHNLITSK
TVPEMITEHGGHPVRSRVGHSFIKALMAEKKAVFGGEHSAHYYFQEF-FNADSGLLTALHVLAALGEAKPLS
ELMA-EYSRYAASGEINTRLTAEKTQAVLD---AFAS------DDLDGVTVQLK-PWFNLRASNTEPLLRLN
VEAPTAEEVDAIVEEVLSIVRNDQ-------
>183/1-429
------MIST-KGFKAYDIRGVVPSDVNEELAYALGRSLAF--YL-KAKTLVIGHDIRLSGPSLRDAAVRGM
RDMGTHVIDLGQCGTEMIYFAVAHLKADGGMMITASHNPAEYNGMKLVSESRPISGD--TGLKD----AAMV
TRQGS---YVIVPSYVDHLLSYITKEAPLNIVANPGNGGAGPIVKELAKHLPCHFTYLNDTPDGHFPNGVPN
PLLVENRDATSDAVR-READLGIAWDGDFDRCFFFDENGRFIEGYYLVGLFASYFLKKHPA-KILFDPRLIW
NTEDIIAREGGYPVRCKSGHAFIKECMRREH-LYGGEMSAHHYFADF-SYCDSGMIPWLLVISLMSTSLSLA
EMVDARIREYPCSGEINRKV-G-NADAIME---SLSTRFKSGIDRMDGLSVVYDEWRFNLRKSNTEPVVRLN
VETGDRELLEQKTRELLDLIQGEKA------
>184/11-434
MAITHTQESITKAIKAYDIRGIVGETIDEQFVSDAGAAFAH--ILEGETRIAVGYDMRPSSPALAGAFARGA
ASQGLDVVELGLTSTDELYFASG-SLGCAGAMFTASHNPAQYNGIKLCAGAKPVSTD--TGLAT----SELI
LAAGS---VRVLSDYADFLRELVPSRHALVVAVDAANGMAGLTVPAVLD--GVDVRPLYFELDGTFPNHEAN
PLDAKNLEDLQKFVV-EQADIGLAFDGDADRCFVVDERGEPVSPSAITALVASRTLTEHPA-TIIHNAITSR
AVPEIVAEQGGTAVRTRVGHSYIKAHMAETG-LFGGEHSAHYYFAEF-FNADSGLLAALHVLAALAEQLPLS
ELMG-EYDRYAASGEINSEVDA-ATERVVE---AFAE------DKLDGVTVELS-PWFNVRASNTEPLLRLN
AEAPTRAEVDAIVEEVLGIIRA---------
>185/1-431
------MAISQTIFRQYDIRGIVGQDLTIEVAYGLGRGYAA--LL--AQRVAVGRDNRPTGDALRDALVRGL
TECGVDVVDVGVVPTPLLYWSLHHEPVVGGIQITGSHNPPEYNGFKMCLGTASLHGADIQTLYQIIGGQ-FP
SGSGQV---EVIDRYVADIVARI----GIKVVYDCGNGAGALVAPQLMEALGVQGIGLFTESDGSFPNHHPD
PTVPENLEDCIAAVA-SSAELGVAFDGDADRIGVVDRNGRIIWGDHILILYARDVLRTGAGQPIIFDVKCSQ
ALTDGISQAGGTPVMWKTGHSLIKDKMKEMHAPIAGEMSGHMFFEGF-YGHDDALYAAARLLRIVADSKRVD
ELLA-DVPHFVSTPEIRIDTDAIMA----K---AVPHFTASDVIDVDGVRVLFGDGWGLLRASNTQPVIVAR
YEARSEERLAEIRGVMEGWLREQGVTL----
>186/25-474
NSFQKAPSLPASIFRAYDIRGVVGDSLTPEAAYWIGRAIGSESLAKGEPNVSVGRDGRLSGPELVEQLIRGV
RDSGCKVSDVGMVPTPVLYYAANILAGKSGVQLTGSHNPPDYNGFKIVVAGDTLANEQIQVLRE----R-IE
SDLGE-GQVDVLERYFEQITGDI--RE-LKVVVDCGNGVAGVIAPRLIEALGCEVIPLFCEVDGNFPNHHPD
PGKPENLEDLIAKVA-SEADLGLAFDGDGDRVGVVTNSGGIIYPDQLLMLFAKDVAARNPGAEIIFDVKCTR
RLTPLIKASGGRPLMWKTGHSLIKKKMKESGALLAGEMSGHVFFKERWFGFDDGIYSAARLLEILAKDPRRA
DQVFTDFPVDLSTPEINVKVTEESKFAIIE---ALQRDAQWGESTLDGARVDYPKGWGLVRASNTTPVLVLR
FEAESAEELKRIQEVFRAQLYNVAPDLKLPF
>187/1-424
-----MSAQLSRMFKAYDVRGLAPGELDAEVAYAVGAGFADVVVVPEARPAVLGADMRPSGGPLADAFAAGL
TARGADVVRLGLTSTDEMYYAAG--SLDPGVMVTASHNPAPYNGFKLCAGARPVARG--SGLDA----RDAA
EAPGR---TQVLGGYAAFLRSLVLSDRPLTVVVDAGNGMAGLTTPAVLPGLPVTVIPLHFTLDGTFPNHEAN
PTRPENLEDLRRAVL-EHADVGLAFDGDADRCCVVDETGTPVSPSALTVLVGLREIEA--GETIVHNLISSR
AVPELLGAAGARLVRTRVGHADVKAAMARHGAVFGGEHSAHYYFRDF-YCVDSGMLAALHLLATVGD-RPLS
ALV-RDLDPYSASGEIDHVVPRARI---LEAYVRVEV------DELDGLTVSSGSGWFNVRASNTEPLVRLN
VEATSDDVMQDVRETVLRLL-AVG-------
>188/1-427
------MADLASIFKAYDVRGVIPDTFNADIARAIGAAFAR--VV-GGEAVVVSHDMRPSSPELATAFAEGV
TGQGLDVVFAGLGSTDLLYYGSG--HLDPGAMFTASHNPAEYNGIKMCAGAAPIS--GETGLDERRLAEEIL
EGAGP-ATHDLLAGYADYLRELV--DSGLRVAVDAGNGMGGHTVPAVLEGLPLEVVPLYFELDGTFPNHPAN
PLDPDNLVDLQAKVR-ETADIGLAFDGDADRCFVVDENGDAVPPSAVTALVAAQELEREPA-TIIHNLITSK
AVPEIVRENGGKPVRTRVGHSFIKATMAETG-IFGGEHSAHYYFRDF-WRADTGMLAAMHVLRVLDD-RPLS
RIAE-AYSRYAGSGEVNSKVAD-APGRM-A---AVRGRDGVTVDELDGLTVSLPDGWFNVRASNTEPLLRLN
VEAPDEASMAGLRDEVLAIVRA---------
>189/1-424
--MVRPLESVQAVIKAYDVRGLVGEQIDEDFVRDVGAAFGA--LMEGATDIVIGHDMRDSSPSLSAAFAEGA
IAQGVNATLIGLASTDELYFASG-LLDCPGAMFTASHNPAAYNGIKLCAGAKPVGQETEQVAEG----P-GF
DAPGR-ISEDVLDEYGEYLRGLV--DSDLRVAVDAGNGMGGFTVPSV---LGPDVRPLYFELDGRFPNHEAN
PLDPKNLVDLQKFVV-EQADIGLAFDGDADRCFVVDEKGAPVSPSAVTALVAERELAKNPA-TVIHNLITSK
AVPEIIVENGGTPVRTRVGHSFIKAQMAQTGAVFGGEHSAHYYFREF-WGADSGMLAAMHVLAALGEQAPLS
ELMS-GYDRYAASGEINSTVAE-RTRAVLD---AFRS------DELDGVTVQLDSGWFNLRASNTEPLLRLN
VEAATPDEVQALTERILAIVRA---------
>190/1-420
---MRTREQLDAVIKAYDVRGVVGEDIDENFVRDTGAAYAA--ILEGETKVAVGHDMRPSSPALSDAFAQGV
ASQGLDVIKLNLTSTDELYFAAG-SLDCAGAMFTASHNPAKYNGIKLCAGAVPVGQE--TGLEA----KGML
IEPGS---VRVLPDYADFLRSLV--PESLVVAVDAANGMGGHTVPAVFEGLPFDVRDLYFELDGTFPNHEAN
PLDPKNLVDLQKFVT-EQADIGLAFDGDADRCFVVDENGDAVSPSAICALVAQRYLQKFPS-TIIHNLITSK
TVPELIAENGGRAVRTRVGHSFIKAQMAKEKAAFGGEHSAHYYFQEF-WNADSGMLAAMHVLAALGETKPLS
ELM-AQYSRYEASGEINSTVATQAV---LD---GLA-------DELDGVTVELKDAWFNVRASNTEPLLRLN
VEAKTADEVQAIVDEVLGII-RA--------
>191/1-431
--MGRTAESVAAIIKAYDVRGVVGEQIDEDFVRDVGASFAR--LV-RDEAVVIGYDMRASSPTLSSAFGDGV
LAQGLDVVYIGLASTDELYFASG-LLNCPGAMFTASHNPAKYNGIKMCAGAKPVGQDSAEVVSG----P-AY
DPAGT-ASTDVLEEYASYLRGLVLAARPLKVAVDAGNGMGGHTAPAVFGPMPLDVLPLYFELDGTFPNHEAN
PLDPANLVDLQAYVR-ETADIGLAFDGDADRCFVVDEKGDPVSPSAVTALVAKRELAKEPA-SIIHNLITSR
AVPELVEELGGVAIRTRVGHSFIKQEMAETGAVFGGEHSAHYYFRDF-WGADSGMLAALHVLAALGEQRPLS
ELMA-EYTRYAASGEINSTVAD-RTAAVLAAFADRTE------DRLDGVTVSLEGNWFNLRASNTEPLLRLN
VEAPTSADVDALVNEILAIVRA---------
>192/1-421
---MRTREQLNAVIKAYDVRGVVGEDIDENLVRDTGAAYAA--ILEGETTVAVGHDMRPSSPSLAAAFAEGA
AAQGLNVIQLGLTSTDELYFAAG-HLNCAGAMFTASHNPAKYNGIKLCAGAVPVGQE--TGLEQ----KDML
IEPGT---VRVLPDYAAFLRGLV--PENLVVAVDAANGMGGHTVPAVFEGLPFDVRDLYFELDGTFPNHEAN
PLDPKNLVDLQKFTV-EQADIGLAFDGDADRCFVVDEKGQPVPPSAICALVAERYLDKFPS-TVIHNLITSK
TVPELIAEKGGKAVRTRVGHSFIKAQMAKEKAVFGGEHSAHYYFQEF-WNADSGMLAAMHVLAALGEQKPLS
ELM-AQYSRYEASGEINSTVDTQRV---LD---ELAD------DELDGVTVQLKDAWFNVRASNTEPLLRLN
VEAKTAEEVQAIVDEVLAII-RA--------
>193/1-415
----------MSIFREYDIRGIFEVDLTKEVVVKIGYLLGE--EIKHDNKVAIGYDARTHSPTLFEWLSYGL
QASGLEVFNLGMIPTPVAYYCTFSTEIKSSIMITGSHNPPQYNGFK-IINKAPFYG---EQIQA----GTQK
DSV-K---LNVLESYIDYMTKEFLEDKE-TIIFDCGNGVAGIALTKIIENLGLMAIPLYFEPDGTFPNHHPD
PSEEHNLVDIQNALK-AHAHIGIAFDGDADRVALIS-QNHNFKGDELAILFARDIAKTN-P-TIIGEVKCSQ
VMYDSINAIG-KSVMYKTGHSNLKVKLKELN-QLACEMSGHIFFNDRYFGYDDAIYAALRILELIQTHTPIE
TLENSSLPKTYSTQEEKIKTDA-QKFHIIT---SLQT----RLISIDGVRVVFKDGWGLVRASNTTPTLVTR
FEAYTEEKLSLYKQALLSLIKQ---------
>194/1-405
---------MLAIFREYDIRGIYGQDLVRENVVRIGYLVGQ--ELRGGATLGVGFDARLHSREIFSWFCEGV
LASGITPYSLGEIPTPVAYFSEG-LKLNGSVMITGSHNPPEYNGFKI-LLKEPFFG---EQIYA----EKEF
Y--IP---SLVLDLYVEYLCKEF-AHRGIPISLDCGNGIAGVGITKILDRLEI-AYGLFLEPDGNFPNHHPD
PSEEKNLSFLHKEVC-QKG-IGFAFDGDGDRLAVVKNGNKVYKGDELAIIFANTIP--N-P-VVIGEVKCSL
NMYESIDKIG-KAIMYKTGHSNLKVKLKETNAHMAFEVSGHIFFNDRYFGFDDATYAALRVLELLHSK--LE
KVL-EGLSKLYSTDEIKIKTTR--I---IE---RNPP--------IDGVRVVFEEGWGLVRASNTTPVLVTR
FEAKSKELCEQYQNALLELL-EQIKES----
>195/1-427
-------MPKLSCFKAYDIRGRLGEELNEEIAYRVGRAYA---ELTKAKTVVVGGDVRLSSESLKCALSRGL
QAGGVDVLDIGVSGTEEIYFATFHLGLDGGIEVTASHNPIDYNGMKLVKGARPISGD--TGLKE----QKLA
ESTGC---YITMTAYIDHLMSYIHFT-PLKLVVNSGNGAAGPVIDMLLK-MSLTLVKMHHQSDGTFPNGIPN
PLLPERRQATSDAVL-AEADMGIAFDGDFDRCFFFDHRGQFIEGYYMVGLLAEAFLQKEQA-RIIHDPRLSW
NTIDTVKAYGGKAVMSRTGHAFLKERMRSEDAIYGGEMSAHHYFRDF-AYSDSGMIPWLLIAELCVK-QKLQ
QLVEERMAAYPVSGEINCQLA--NPTQAIERVRAAYQPNALSVDETDGISMEFKD-WFNLRSSNTEPVVRLN
VESRNKALLDEKTAEILTLL-NAR-------
>196/1-417
-------MKTLNCFKAYDIRGRLGDELNEDIAYRIGRAYGE--FA-KPKIVVVGGDVRLTSESLKQALSNGL
RDAGTDVLDIGLSGTEEIYFATFHLGVDGGIEVTASHNPMDYNGMKLVEGAKPISGD--TGLRD----QRLA
ECQGS---YIIIDAYVDHLMSYIPANKPLKLVVNSGNGAAGHVIDEIFKVLPVEFIKVHHEADGNFPNGIPN
PLLPECRQDTADAVK-AHADMGIAFDGDFDRCFLFDEHGGFIEGYYIVGLLADAFLQKQPA-KIIHDPRLSW
NTIDVVSSAGGVPVMSKTGHAFIKERMRAEDAIYGGEMSAHHYFRDF-AYCDSGMIPWLLVAELCVK-QTLQ
QLVGDRMAAYPASGEINSKLA--DPARVLL----LDE--------TDGISLEFPD-WRFLRSSNTEPLVRLN
VESRGRAV--SISEKTKEIL-NILCG-----
>197/1-433
-------MGSFNCFKAYDIRGRLGEELDEDVAYRIGRAFVR--YL-SAHSVVVGGDVRLSSEPLKQALIQGL
RDSGANVIDLGMTGTEEIYFATWFLGVDGGIEVTASHNPIDYNGMKLVEGSRPISGDGLGEIREIDYGP-QA
ETPGS---YSLLSAYVDHLMTYI--DNITRLVVNSGNGAAGHVIDAIERNVPVEFIKIHHEPDGTFPHGIPN
PL-PENRSDTERAVQ-AYARMGIAWDGDFDRCFLFDEHGEFIEGYYIVGLLAESFLLKKPA-SIIYDPRLTW
NTEEIVADNGGIPVMSKTGHAFIKERMRAEDAIYGGEMSAHHYFRDF-AYCDSGMIPWLLVLELLSVRKPLS
TLVEERIARFPSPGEINSHLS--EPQHAIQRVLATYSNAARHIDYTDGISLTFDD-WFNLRSSNTEPVVRLN
VESRNVALMQEKTDEILTLL-RQGG------
>198/1-429
-MPARDRSFVDSVIKAYDVRGVVGEHIDEAFVKEVGAAFAR--LLEGESTVAVGHDMRESSPSLSDAFAEGV
MDQGLDVVKVHLCSTDELYYASG-SMKCAGAMFTASHNPSQYNGIKMCAGARPVGEQ--TGLAE----KDDL
VDRGE---SKVLPGYAKFLNSLV--DRPLVVAVDAGNGMGGYTVPAVLGGLPLDIRPLYFELDGTFPNHVAN
PLEPKNLVDLQKFVV-DQADIGLAFDGDADRCFVVDEKGNPVTPSAICALIAERYLSQKPA-TIIHNLITSH
TVPEMITENGGKPVRTRVGHSFIKATMAETGAIFGGEHSAHYYFTEF-FNADSGMLAALHVLAALGD-KPLS
ELMD-HYSRYEASGEINSRLDA-QQERV-E---AVRAAYADRADELDGLTVELGDGWFNVRASNTEPLLRLN
AEAKTREAVDALTSDVLAVIRA---------
>199/1-421
------MSDLSRIVKAYDVRGTVPDQWDERVAEALGVAFGQ--VL-DAAGVVIAHDMRASGPGLAEAFAAGA
QAEGRSVIELGLASTDMLYYASG-TLGLPGAMFTASHNPAQYNGIKMCSGARPIGQD--SGLAE----RDRA
QPTRP---TRLRPEYAAHLRKLV--DSGLKVVVDAGNGMGGWTVPSV---LGVEIVPLYFELDGTFPNHEAN
PLDPANLVDLQRAVR-EHADLGLAFDGDADRCFVVDERGEPVSPSAITALVAVRELAKHPS-TVIHNPITSR
AVPEIIREHGGEPVVTRVGHSFIKAEMARTNAVFGGEHSAHYYFRDF-WFADTGMLAAMHALAALGGQLPLS
ELAR-EYERYVASGEINSTVA--DQAASIA---QVRAAYPQAADELDGLTLSFPDGWFNLRASNTEPLLRLN
VEAPTEERMISLRDEVLDRVRR---------
>200/1-422
-------MKTLTCFKAYDIRGQLGSELNEDIAYRIGRAFGE--YL-KPKTVVVGGDVRLTSEPLKMALAEGL
MDAGSDVLDIGLSGTEEIYFAT--FGVDGGIEVTASHNPIDYNGMKLVDNAKPISGD--TGLRD----QELA
EKRGS---YIILKEYVDHLMSYI--DNFLKLVINSGNGASGHIIDEIEKHLPIEFVKLHHHPDGNFPNGIPN
PL-PECRADTEKLVI-ESADMGIAFDGDFDRCFLFDENGKFIEGYYIVGLLAEAFLKKEPA-KIIHDPRLTW
NTIDIVENSGGIPVMSKTGHAFIKERMRKED-VYGGEMSAHHYFRDF-AYCDSGMIPWLLVAELCVKNKSLS
QLVGDRIQEFPASGEINLQL-K-DAKDSIT---KIRTIYELDADLTDGVSIEYSDWRFNLRVSNTEPVVRLN
VESGSMVLMQNKTKEILALLGGK--------
>201/1-422
-------MSKLTCFKAYDIRGRLGDELNEDIAYRIGRAYGE--FA-KPKKVVVGGDVRLTSENLKLALSKGL
QDAGTDVFDIGLSGTEEMYFATFHLGVDGGIEVTASHNPIDYNGMKLVEDSRPISGD--TGLLD----QYLA
EKIGS---YIILDEYIDHLISYIPPNKPLKLVINSGNGAAGHVIDALFSELPITLIKINHEPDGTFPNGIPN
PLLPECRQDTTDAVL-AYADMGIAFDGDFDRCFFFNNKGEFIEGYYIVGLLAESFLQKNAA-KIIHDPRLSW
NTIDIVNTLGGKPIMSKTGHAFIKERMRKEDAVYGGEMSAHHYFRDF-SYCDSGMIPWLLISEIISVKKSLE
QLVKERMLAYPASGEINSKL--------IDPISAIAAYEDRAINEIDGISMEF--SWFNLRSSNTESVVRLN
VESRDKQLMEIETSNILRILRK---------
>202/1-421
-------MEKLTCFKAYDIRGKLGSQLNEDIAYRIGRAYCQ--WL-KPVKVVVGGDARATSADLKNALAKGL
MDGGADVIDIGMVGTEEVYFATRFYGVDGGIQVTASHNPIDYNGMKLVKDAQPISGD--NGLYE----QKLA
QVKGQ---FQIREHFVEHLLSYILSTKPMKIVVNAGNGAAGPTLDALEAAM-ASFIKINHQPDSRFPNGIPN
PMLAENQWSTRQAVC-EHADLGIAWDGDFDRCFFFDNFGNFIEGYYIVGVLAERFLRTR-G-KIIHDPRLIW
NTVDIVQTLNGTAIESKTGHAFIKDAMRHHDAIYGGEMSAHHYFRDF-GYCDSGMIPWLLVIELLSAT-SLF
SLIESRKMLFPVSGELNFTID--DPATKIQ---QIKNSAIRVT--IDGLSMEF-EYWFNIRASNTEPLVRLN
IETSDKDLLEQKVTQLTQLLQK---------
>203/1-424
-------MKTLTCFKAYDIRGQLGSELNEDIAYRIGRAFGE--YL-KPKTIVVGGDVRLTSESLKMALAEGL
MDAGSDVLDIGLSGTEEIYFATFHLGVDGGIEVTASHNPMDYNGMKLVENAKPISGD--TGLRD----QRLA
EKKGS---YIILNEYIDHLMGYI--DK-LKLAINSGNGAAGHVIDEIFKAAPIEFIKIHHHPDGNFPNGIPN
PLLPECRADTEKVVS-ETADMGIAFDGDFDRCFLFDENAQFIEGYYIVGLLGEAFLQKEKA-KIIHDPRLTW
NTIDIISKAGGIPIMSKTGHAFIKERMRKED-IYGGEMSAHHYFRDF-AYCDSGMIPWLLVAELCVKNMSLS
QLVGDRMRAFPASGEINRKL-V-DAKSCIA---KIRAIYEPDADFTDGISIEYSDWRFNLRTSNTEPVVRLN
VESGNSMLMDKKTKEILELLAGE--------
>204/1-423
---MVHLIRRGRYFGAYDVRGVYPDQVNEQLAYRIGRSFPT--LF-HAETVAVGHDIRLSGPALRDALVKGL
TEAGCNVVDIGQCGTEMIYFTTAHLGLDGGIMITASHNPKQYNGMKFVAESRPISSD--TGLKD----AAMA
VSAGH---VKILDEYVKHILSYVVSKKPYKIVVNTGNGAAGPIINAMEKFLPFELVKVYNEPDGNFPNGVPN
PILQENREATAKVVR-ETADFGVAWDGDFDRCFLFDEKGGFIEGYYMVGFLAEAFLKKNKA-SIIYDPRLTW
NTLEIAEQLGGKAVMCKSGHAFIKDKMRAVNAIYGGEMSAHHYFREF-SYCDSGQIPWLLVAELMSG-KTLS
ALMQARMDRYPTSGEINSKVA--DAKAVMD---RIEA------TKVDGLSIEFPQ-WFNLRMSNTEPVIRLN
VETQDKALLKEKTDELLAEI-RA--------
>205/1-437
----MKPITP-APFRAYDIRGIVDADFDEEWVERLGRALGT--FFRGHSQAVVGHDCRLTSPGYQAQLAAGL
ASCGVDVVCLGMVPSPVFYYAVKALGRRAGAVVTASHNPSEFNGFKVWSGETTIHTDDIREIYDMAAGE-FP
SGTGI-VCEDIKPSYIEHVAEQMVLPRTVSVVVDGGNGAGGLVCCDVLRQAGARVTPLYCEPDGRFPNHHPD
PVIHKNIADLAARVV-AEADFGVGLDGDADRIGVVDNTGRLLYGDQLLAIYARAVLQNHPGATVIGEVKCSH
LLYKDIAAHGGDPLMAATGHSLIKSKMRETG-ILAGEMSGHMFFADR-YYGDDAIYAAARLAEIAASSTPLS
EML-ADWPATVNTPEIRVDC-KVDK---AKRHFTNGY------IDVDGVRLTFPDGWGLLRASNTQPALVVR
FEAENETRLDEIRRLIEEPVTAWIKELS---
>206/1-441
---MRHPLPAAELFKAYDIRGIVDTVLTPTAVRAIGHAIGSEAAVRGQRAIAVGRDGRLSGPALAGALTAGI
RAAGIDVIDIGCVPTPLTYFAAFELGCASCVSVTGSHNPPAYNGLKIVLDGRTLHGEAIQDLRRRIAEDDLV
EGAGAA---DVRAAYLDRIVGDI--ERPLKIVLDCGNGVAGAVAPELFRRLGCELVELFCEVDGRFPNHHPD
PSRPENLQDVIRALR-ETAELGLAFDGDGDRLGVVCKDGEIVFPDRQLMLFAADVLARVPGGEILYDVKCTR
NLAPWIRAHGGRPTMWKTGHALLKAKLQETGAALAGEMSGHMFFKER-WYGDDGLYAGARLLEILSA-RADA
ALK--ALPDATSTPELNLKMQEGEPFELL----ATPE-----VITLDGLRVEFAHGFGLARPSNTTPMVVLR
FEADDAAALASIEAAFRRALDAVWPGLALPF
>207/1-446
-------MISQSIFKAYDIRGVIGKTLDAETARSIGRAFGS--EVQGGDAVVVARDGRLSGPELIGALADGL
RAAGVDVVDVGMVPTPVGYFAASERRVDSCIVVTGSHNPPDYNGFKMVLRGAAIYGEQIQALYRRIVAGDFA
EGSGS-ERHDVAEAYLQRIVGDI--KRPIKIVVDTGNGVAGELAPRLFKALGCELVELFTEIDGNFPNHHPD
PAHPENLQDVIRALK-QTAEIGFAFDGDGDRLGVVTKDGQIIYPDRQMMLFAEEVLSRNPGAQIIYDVKCTR
NLAQWIRDKGGEPLMWKTGHSLVKAKLRETGAPLAGEMSGHVFFKDRWYGFDDGLYTGARLLEILARVADPS
ALLN-GLPNAESTPELQLKLEEGENVALIE---ALRANAKFDGVTIDGLRVEYPDGFGLARSSNTTPVVVLR
FEANTAEALARIQDDFRRALTAAKPDAKLPF
>208/1-427
------MKIDISCFKAYDIRGRVPEELNEDVAYRVGRAYAD--YL-GANKVVVGHDIRLTSASLTDALVRGI
TDAGCDVIHIGQVGTEEVYFGTFHLSADGGICVTASHNPMDYNGMKFVENSKPISGD--TGLND----KAMA
EAFGQ-VEHNLREVYVSHLLEYVTKQKPMKIVCNAGNGGAGAVIDALEPHLPFEFIKVHHQPDGSFPNGIPN
PLLPERRDATISAVK-ESADLGIAWDGDFDRCFFFDEKGNFIEGYYVVGLLAEAFIQKYPA-KIVHDPRLTW
NTIDVVQAGGGRPVMSKTGHAFIKEKMRAEDAVYGGEMSAHHYFRDF-AYCDNGSIPWLLVTELCVT-KSLS
ELVADRMAKYPCSGEINNTVN--DPRKIIE---SIEK------EKTDGLSMSFPE-WRLIRMSSTEPVLRLN
VESRDTALMEAKTRELLDFV-KEFDSAS---
>209/1-432
MTTSTPSLDLHDSFKAYDVRGIVGESITAESVRAVGAAFVD--VLLAGQTVLVGGDMRPSSPAFMTAFAEGA
TRRGADVVTLGLISTDMLYYAAG-VKQAAGVVFTASHNPAEYNGMKMAAGAVPVSSD--TGLFE----RDAA
QTAGT---VEILPGYAAYLRSLV--DTGLKVVVDAGNGMAGKTTPAVLGELALEIEPLYFELDGTFP--HPN
PLEPENLRDLQAAVV-EHADIGLAFDGDADRCFVIDEQGTPVSPSAITALVARREIAKG-ETVVIHNLITSR
AVPELVAADGGRAVETRVGHSFIKAVMAAESAVFGGEHSAHYYFRDF-FNADTGMLAAMHVLAALGE-QPLS
ELAE-EYEPYVASGEINSQVAQFAPAVGVH---EDFAGVATTVTRMDGTTVAAQDGWFNLRPSNTEPFLRYN
GEARTAATMEALRDAVLAIVRAER-------
>210/1-439
------MQLSASIFKAYDIRGVVPVTLDAEVAEALGRAFGS--AAAGEKTVAVGRDGRLSGPALAKALISGL
VASGIEVIDVGAVTTPMLYFAAH-TLCTSGIQVTGSHNPKDYNGFKM-LAGRAIYGDEIQGLRK----MEEG
TRLGR---KDVTDAYTKRIVGDI--QRPLKIVVDSGNGIAGASAPAIFRAIGCEVTELFSEVDGNFPNHHPD
PSKPENLKDLMAALA-SGAELGLAFDGDGDRLGIVTKDGQNIFPDRQMQLFAQDVLSRVPGGTIVYDVKCSQ
RLAPAIEAAGGKPMIFKTGHSLIKAKMKEIDSPLGGEMSGHIFFKERWFGFDDGTYAGCRLLEILSKTPNAS
DTLN-ALPTSFSTPELNVKCAEGEPHAVVD---KLVAGASFAASTIDGLRVDWPDGFGLIRASNTTPVLVLR
FEGQTDAALKRIEAEMLALLKTVKADATLAE
>211/3-440
LSMEQRSVLPKHVFKEYDIRGRAGEELDENFAYLLGLAFAE--MVAGEEKVVVGHDNRISSPALHRALIAGL
SQASCRVIDIGQVTTPMFYYSL--ENVPCGMIITASHNPGDENGFK-IIYGERIQE-LRRTMERQGINR-ID
TKEGYVETLDIEPAYLKMLQDKI--Q-GLKVVVDCGNGTPSTIAPKALEAWGCEVIPLYCESDPTFPNHHPD
PVVPENLKDLIDVVR-READLGVAFDGDGDRLGVVDEAGNILWGDQLMILFWREILRSYPGAEAPVEVKCSQ
ALVEEIERLGGKPFFHRTGHSHIKATLRSRI-PFAGEMSGHLFFDEF-YGYDDALYAAGRLLRILSNDRKLS
QLFA-DVPRYHATPETRVPCEA-EAIAAFA---SSH-------VDVDGARIQFKDGWGLVRPSNTQPILVLR
AEAKSPETLADIKQQLADVLSKPPLNLTIPW
>212/1-414
-------MEKLAIFREYDIRGIYNQDLTEENVIKIGFLIGE--ELRGGKTLGIGYDARVHSEIIFQWLCSGI
EASGIITYNLGQIPTPVGYFALG-LKLDGSIMITGSHNPPQYNGFKLFKDIYQLE-QKFYALDS----NTKP
ANPKK---LNVLEKYIEFLTKEF-QSKGIPISIDCGNGIAGVGIAEILKRLELHFEGLYLNPDGTFPNHHPD
PSEEKNLKDIKALVT-KNG-IGFAFDGDGDRLAVIK-ENKVYKGDELAIIFAQKIP--N-P-IIIGEVKCSL
NMFESINKIG-KAIMYKTGHSNLKVKLKETNAHLAFEVSGHIFFNDRYFGFDDAIYAALRVLELIKED--LE
RIL-QTLPKLYSTDEIKIPTTILQQ---IL---KNPP------IDIDGLRVIFEEGWGLIRASNTTPMLITR
FEAKSEYAKETYQKALLDLL-NFKG------
>213/22-460
ASKDPSVQPTPAIFKAYDIRGIVPSTLDEEVALGLGRAFGT--AAEGQTTVAVGRDGRLSGPAISAALVRGL
VEAGIEVIDVGMVTTPLLYFAAS-TLCASGIQVTGSHNPRDYNGFKM-LNGRAIYGDEIQALRR----MEAE
SQLGR---SDVLPAYVQRIMGDV--KRPMKIVVDCGNGIAGASAPAIFRALGCEVAELFSEVDGNFPHHHPD
PSKPENLRDLIAALQ-AGAELGLAFDGDGDRLGIVTRDGTNIFPDRQMMLFAQDVLTRVPGAPILFDVKCTQ
RLAPAIAAAGGQPLMYKTGHSLIKARMKEVNSPLGGEMSGHIFFKERWFGFDDGTYAGCRLLEILSRSADPG
AVLN-GLPTSFSTPELNVTCAEGEPHQLAD---SFAA------NTIDGLRVDWPDGFGLIRASNTTPVLVLR
FEGHTPEALARIEAAMLALLHRVKPDAHVGS
>214/1-441
----MSHKFDPTVLREYDIRGIVGETLSPDDAYAIGRGFAT--RLAGGRRIAVGYDGRTSSPALKDALIKGL
TEAGVDVVNIGLASTPMLYFAEATLDVDGGIQITGSHNPAEYNGFKMVLKHNSFFGKDIRDIGE----AAKS
DEEGKSVETDIMDAYVDRLAQGY---EGYRIGWDAGNGVGGPVLEKLIKKLPGEHHVIYTDVDGRFPNHHPD
PTVESNLADLKALVK-KELDFGFAFDGDADRIGAVDSEGHVIWGDQILAILSAPVLKRHPGGTIIADVKASQ
ALFDRVAELGGKPLMGRTGHSLIKTLMKETHSPLAGEMSGHIFFADQWFGFDDGIYAAVRMIGAVHQMGSLT
QIRK-DMPKMVNTPELRFQASETRKFQVI----GEVTAADAKINTIDGVRVTNDDGWWLLRASNTQDVLVAR
AEGRDQAALDRLVSQLNDQLKEPVTTTH---
>215/1-413
-----------MVFKAYDIRGKYREEIDEKFAYSLGRVIGE--LY-KDKDILVGRDVRIGSEKLLPYFISGL
ME-NANVYYAGVISTPLLYFATK-DSYDLGVSLTASHNPPEYTGFKMCRKAIPLSPL--EEIKP----FKYY
E--EK---IDVIDNYKKFFLKRI-GRNH-KIAVDFANGATTIAEKEILDELE-EKVFINSEPDGTFPSHLPD
TLKEECLKDIKRAVK-EHCELGLIFDGDGDRLGMVDETGETLRGDILTAIIAREILKEG-A-KIIYDLRCSK
VVPETIEKFGGIAIKCRVGHYFIKKLMHKEDAEFAGELSNHFYFKEI-GYFESPLLALYYIVKAM-ENKKLS
ELRE-EFSKYYHSGEINFKVK--DQREVLE---RIKEVFKDCKEELDGVSVYC-KNWFNIRPSNTEPLLRLN
LEAEDEETLKEKLEEIKKIILGS--------
>216/1-444
-----MNTIQREIFKAYDIRGIVGKTLTSCVVEAIGHAIGSEAIARNQHTIVIGRDGRLSGPQLSQALARGI
QKSGIDVIDIGCVTTPMAYFAAFHLNTDCCVVLTGSHNPPDYNGLKIVLAGETLFGEAIQALRE----QDLT
AGCGS---YDISAAYLSRIACDV-KPRPMKLTVDCGNGVAGAYAAELYRQLGCEVVELYCEVDGHFPNHHPD
PSIPENLQDLIAAVK-SNSELGLAFDGDGDRLGVVTRTGDIIYPDRQLMLFAADMLSRNQGATVIFDIKSTR
HLFDWVRSHGGVPIIWKTGHSLIKAKMRETGAQLAGEMTGHLFFQERWYGFDDGLYAGARLLEILSN-ADPS
AVLN-ALPDSCSTPELHIKTREGENHALLA---ELNFTDALEIITIDGLRVEYKDGFGLARASNTTPAIVLR
FEAETESALLRIQHEFRRLLIQAAPNLKLPF
>217/1-411
-------MEKLTIFREYDIRGIYNQDLTQDNVIKIGFLLGE--ELRGGKTLGVGYDARVHSPIIFDWLCSGI
GASGITTYNLGQIPTPVGYFALG-LSLDGSIIITGSHNPPQYNGFKLFEDIYKLEQDPKVKIET----P---
---QK---LNALEKYIDFLSQEF-QHKGLNINLDCGNGIAGVGIVEILKKLELKFEGLYLNPDGTFPNHHPD
PSEEKNLEDLKKLVA-KKG-IGFAFDGDGDRLALIK-GDKVYKGDELAIIFAQKIP--N-P-IIIGEVKCSL
NMFESINKIG-KAIMYKTGHSNLKIKLKETN-HLAFEVSGHIFFNDRYFGFDDATYAALRVLELIKED--LE
KIL-QTLPKLYSTDEMKIPTTQ--I---IQ---QLKEFPEIEIIDIDGLRVIFKEGWGLIRASNTTPMLVTR
FEA-KNELAKEIYNALLGLLKKDL-------
>218/1-438
-----MKEIRKEIFRAYDIRGVVGQDFDEEWVERLGRACGT--WFKGWDRAVLGHDCRHSSPAYQQAIGRGL
NASGVDVLFLNLIPTPALYFAAKKLNYKAGVMITASHNPPEFNGFKVWGGETTIHTDDIQEIYNMESGD-FA
E--GSS--YDIVPYYIEDLLSDIKLERPVKVVLDGGNGAGGHIALELLRQAGAEVIPQYCEPDGDFPNHHPD
PVVAEYMGDLFKAVV-EHAEVGIGLDGDADRIGAVDEYGNLIPGDRLVALYAREMLERKPGETVVADVKCSH
LLFDDIAEHGGEPLMARTGHSVMKAKMIETGAGLGGEMSGHIFFSDRFYGFDDGLYSALRLLEILSKD-PVS
GMWD-EWPQTFFTPELRVEYPEAIKFRLVE---RAAEELAKDYIDIDGVRIVF-DGWGLVRASNTQAALTLR
FEASSQEQLREIREKVENLLDELCA------
>219/1-417
--------MSLACFKAYDIRGRLGNELNADIAYRVGRAFGQ--YL-NARTVAVGGDIRLSSEELKSALSDGL
RDAGVDVIDLGMTGTEEIYFAAFHLDVDGAIEVTASHNPMDYNGMKLVRGAKPISGDGLNDIRD------AA
SQFGN---YSLLNEYVDHLMSYIAGKKPLKLVVNAGNGAAGHVIDEIFQKQPIEFIKIHHEPDGRFPNGIPN
PLLPENRSVTSDAVK-LHADIGIAWDGDFDRCFLFDENGEFIEGYYIVGFLAEAFLAKNPA-KIIHDPRLTW
NTIEVVNKAGGIPVQSKTGHAFIKERMRAENAIYGGEMSAHHYFRDF-AYCDSGMIPWLLVAELLSSKVTLS
ALIGTRVNAYPCSGEINYKVS--DV---II---QIEN------DRTDGLGMDMPE-WRFVRTSNTEPLLRLN
IET-RALT--DLVQKVAEVE-NLIKSE----
>220/1-415
-------MSALTCFKAYDIRGELGAELNEEIAYRIGRAYAE--VI-QPRRVVVGGDIRLTSESLKRALAYGL
RDAGVDVYDIGLSGTEEVYFATFHFGMDGGIEVTASHNPINYNGMKLVSGSQPISGD--SGLKD----QRRA
EHRGR---YLVLRPYVEHLMSYIPRNTPMKIVINSGNGAAGHVVDALEEAL-CTFIKLHHQPDGTFPNGIPN
PLLHECRADTARAVR-EHADFGVAFDGDFDRCFLFDHQGRFIEGYYIVGLLAESFLNKTPA-TIIHDPRLTW
NTVDIVTRQGGNPVMSKTGHAFIKERMRKEDAVYGGEMSAHHYFRSF-AYCDSGMIPWLLVAELSVR-QSLS
QLVSERMQAYPASGEINSLLT--DPARVL----TVDE--------TDGISLTF--AWFNLRSSNTEPVVRLN
VESQNVRLMEEKTRTILALL-RQC-------
>221/1-418
-------MEKLTCFKAYDIRGRLESELNDDIAYRIGRAYGE--LL-KPTRVVVGGDIRLTSESLKLSLADGL
MDAGVHVLDIGLSGTEEVYFATFHLGIDGGIEVTASHNPIDYNGMKLVSGAKPISGD--TGLRD----QLLA
EARGS---YIILESYIEHLMGYIPENKPLKLVINSGNGAAGHIIDALFNKLPVTFIKVHHEPDGSFPNGIPN
PLLPECRKDTSDAVI-AHADMGIAFDGDFDRCFLFNHLGEFIEGYYIVGLLAEAFLQKEPA-KIIHDPRLSW
NTIDIVNSHQGKPVMSKTGHAFIKERMRQEDAIYGGEMSAHHYFRSF-AYCDSGMIPWLLVAELLCE-KSLR
DLVSERMQAYPASGEINSTLN--EP----AKAIDLPN------DETDGISLEF--AWFNLRSSNTEPVVRLN
VESKDHALMIEKTEDILRLLRQN--------
>222/1-426
----------MQCFKAYDIRGRIPDELNEDMAYRIGRSYAA--CV-KPRRVIVGRDIRLSSASLCGALTRGL
TDSGVDVFDIGLCGTEEVYFATFFSEMDGGIMVTASHNPMDYNGMKLVENSKPISGD--TGLND----KRLV
EAIGN---VLLREEYVEHLLGYIRAGRPLKVVVNAGNGCAGPTLDLIERHLPFEFIKLHHRPDGTFPNGIPN
PLLPENRSVTIEAIK-EHADVGIAWDGDFDRCFLFDAEGRFIEGYYIVGLLAAAFLKKKPA-SIIHDPRLTW
NTVDLVRSEGGTAIMSKTGHAFIKERMRVEDAVYGGEMSAHHYFRDF-AYCDSGMIPWLLVLEMCKEERSLA
DLLDERMALYPASGEINRVVA--DPQQAIQLVVEHFSKEAVGVDHTDGVSLDC--GWLNLRSSNTEPVLRLN
VESRADFLLMQLKAEILKII-GHA-------
>223/1-428
-------MSNLHCFKAYDIRGRVPDELNEDLAYRIGRAYAA--FL-APKKVIVGRDVRLSSAALCTALANGL
TDSGVEVFDIGICGTEQVYFATFNEKMDGGIMVTASHNPMDYNGMKLVEGSRPISGD--TGLNT----RDLA
ERFGSVHPLDIEESYVSHLLGYLPDTKPFKIVVNAGNGCAGRTIDLLESRLPFSFIKVHHEPDGTFPNGIPN
PLLPENRSATAEAVL-AHADLGLAWDGDFDRCFLFDAKGNFIEGYYIVGLLAAAMLRKHPA-RIIHDPRLTW
NTVEVVTAAGGVPVMSKTGHAFIKERMRAED-VYGGEMSAHHYFRDF-AYCDSGMVPWLLVLNIMGKTKTLA
ELVEERMRLFPASGEINRKL-A-DPVAAIE---RIGKTYRGSADDTDGMSMEF--AWFNLRCSNTEPVLRLN
VESGDQKLMNEKTAELLALIDSV--------
>224/1-445
-------MINPGIFREYDIRGRAETDLSDPSITAIGLALAS--LLRGATTVALGQDVRLTSPRIASTLTETL
LSRGISILDIGTVPTPLLYYSLFVLPVSGGVMVTASHNPAPDNGIKMIYGGLTLRD-RAIAFEK-----APP
PFLGP-RTVSVRERYIREIASKMPLSFGLRVVVDCGNATAGLLVRDLYEALGVEADYLFEEPDGRFPNHHPD
PTIPENLTVLTRTVR-EKADLGLAFDGDSDRIGACDGEGKILFGDQLMALFAEDLLKKRPGSRVISEVKASR
FLYDRIRELGGIPDMYKAGHSLIKARMKETKAPLAGEMSGHIFFADEYYGYDDALYAGARLMALVARKRPLA
EMVA-AFPRTFSTPELRRECPDEKKFAVVERLKERLATRNLEINAIDGIRVEFPDGWGLVRASNTQPALVLR
FEGATPSRLSEIRDLLARAMEDPALATRDAS
>225/1-431
-----MPTIPHEIFKAYDIRGIVGKTITVENVERIGHAIGS-----EARAIAIGRDGRLSGTELSQALARGI
RNSGIDVVDVGMVATPMLYFAAHQLCQYSGVMVTGSHNPPEYNGFKIVLGGQTLAAETIQALR-------RI
ENNGH---YEIVNAYLERITQDI--QNRLKIVVDCGNGVAGAFAPALYRGLGCQVTELFCDVDGSFPNHHPD
PSVPENLSDVIHALK-TTAEIGLAFDGDGDRLGIVTKNGNIINADRQLMLFAADVLSRNPGEKIIFDVKCTR
NLAPWISKHGGTPVMWKTGHSFIKAKLIEEKALLAGEMSGHLFFKER-WYGDDGLYAGARLLELMSRVADIN
ATL-NDLPDSLNTPEIQVRTAEGENHALVF---SDPQ----QVITIDGLRVEYSDGFGLARASNTTPVIVLR
FEADNEAALKRIQEDFRHNILQAKPDAQLPF
>226/1-428
--------MKLACFKSYDIRGKLEIELTDDIAYRIGFAYAQ--FL-KARSLVVGSDARHSSEPLKQALARGI
MDAGTDVIDLGMTGTEEVYFAAFHLDVDGGIEVTASHNPIEYNGMKLVKGAVPISGD--SGLHT----EQLV
RHKGQ---LLILDAYVSHLLSYIVEKQPLKLLVDAGNGAAGHVIDAIFAAAPVTFIKINHEANGDFPNGIPN
PLLPENRQVTANMVK-AHADMGIAWDGDFDRCFLFDNHGEFIEGYYLVGLLAEAFLEKNPE-KIIHDPRLTW
NTIDIVTQAQGQAIQCKTGHAFIKERMRHENAIYGGEMSGHHYFRDF-AYCDSGMIPWLLVIDLMSRSKSLE
SLINERVKAFPCSGEINYKVN--NPQQIM----KVVSQFKPSIDRTDGISLEF-DTRLNLRSSNTEPLLRLN
VETQNVPVIKQTVQTIEELI-QATECE----
>227/1-438
-MVYQQKPVSRAVFRAYDIRGIVGQELDEHSFYSLGLAIAY--HLLQRRQIFLARDGRLTSASLALALKQGL
LESGIDVFDLGAVATPVMYYATHTQEIDCGLMVTASHNPANYNGIK-MLAGKTLVQEDIDILYH-----LIA
KGQGQ-EMTDILPLYQQCIIHDICLQRPLKIVVDCGNGIAGPVIPRVLAKLGCEVIPLYCDVDGHFPNHHPD
PSIAANLMDLKAAVA-AHADLGLAFDGDADRLGLVTNTGEMIWPDRLMILYVREVLSRIPGATVVFDVKCSS
HLSSEIKALGGVAKMCPTGHSIVKGVMKKEQ-VLAGEMSGHLFFKDRWYGFDDALYSACRLLEIISK-LSVN
EQFQ-LIPNSVNTAELKIKI-A-EKEKFLA---QTTA------IAIDGLRVEFEHGWGLLRASNTTPCLVAR
FEAVDQLHLEEIQQLFRVQIHRLDQELVLPF
>228/1-439
----MANLPK-EIFKAYDIRGIVSKSLTNEIVESIGHAIGSEAVARNQHSIAIGRDGRLSGPEFARSLARGI
QKSGINVIDVGRVATPMTYFAAFQLKTDCAVMITGSHNPPDYNGLKMVLAGETLSGETIQKLRQ----R-IE
TDLGN-GQYDIAPEYLARIIGDI--KTRLKITVDCGNGVAGDFAAKLYRGIGCSVTELFCEVDGNFPNHHPD
PSDPHNLEDLIAALR-GNSELGLAFDGDGDRLGVVTKDGKIIFPDRQLMLFAADVLSRNAGAEIIFDVKSTR
NLFPWIRERGGKPILWKTGHSLVKAKMKETGALLAGEMSGHVFFKERWYGFDDGLYAGARLLEILSK---VA
DANATALPDAVCTPELHIHT-AEGVIALLQKEARFPD------ITIDGLRVEYADGFGLMRPSNTTPVIVLR
FEADNVAALQRIQNDFRRVLLNAESSLTLPF
>229/1-431
------MALNQNMFRMYDIRGVWNDDLTEETAELIGKAFGT--YIQNEKGVIVGRDNRISSKPIRNAVVNGL
TSTGCNVLDIGVLTTPAFYYS-R-YNYDAGLMITASHNPPQFNGFKVFIYGDELKK-LYHIAEK----GDFK
TGTG--FAY-PIQSYIKMIQDKV--K-GLKVVVDCGNGTCSNIYPDIIYGLGCEVYPLYCESDPTFPNHFPD
PVNADNLKDLIKEVK-RLADVGIAFDGDGDRIGVVDEKGNIIWGDMLMVLYWREIMKKHPGADAIVEVKCSK
ALPEEIKKLGGNPIFYKTGHSLIKAKMKEINAVFTGEMSGHMFFADEYYGYDDAAYAAARLLRILSNTKTLS
ELLS-DVPKYPSTPELRLHCDDEKKFDVVK---GVTEKGYDLI--IDGARVMF-DGWGLVRASNTGPELIVR
CEADTEERLKEIKVELAEVLKKYGVELK---
>230/4-439
SMAQQQFVLPTHVFKEYDIRGRAGEELDENFAYLLGLAFAE--MVAGEQKVVVGHDNRISSPTLHRALIAGL
SQASCQVIDIGLVTTPMFYYSLEYTNVPCGIIVTASHNPGDENGFKI-MNKTTIYGERIQELRRQGVNR-SD
SKEGK---LDIKPAYLEMLENKI--K-GLKVVVDCGNGTASIIAPKALEAWGCEVVPLYCESDPTFPNHHPD
PVVPENLQDLIDTVR-READVGLAFDGDGDRLGVVDEEGNIRWGDQLMILFWREILRRYPGADAPVEVKCSQ
ALVEEIERLGGKPFFHRTGHSHIKATLRSREIPFAGEMSGHLFFDEF-YGYDDALYAAGRLLRILSD-RKLS
QLF-ADVPSYHATPETRVPCPE--A---IA---AVKQ----RFVDVDGARIQFKDGWGLVRPSNTQPILVLR
AEAASPEALADIKQQLADVL-SKPPLNLNIT
>231/7-427
KIKGVTTINLHDSFKAYDVRGIVGETITAETVRATGAAFVD--VLLEGQTILVGGDMRPSSPEFMDAFAQGA
TARGANVEKIGLISTDVLYFACG-VENAAGVTFTASHNPAEYNGMKMAAGAVPLSSE--SGLFD----RDLA
QKVGT---VKILKPYAEYLRKLVLSSRPLKVVVDAGNGMGGMTTPAVLGDIPLEIVPLYFELDGTFP--HPN
PLEPANLVDLQKAVV-EHADIGLAFDGDADRCFVIDEKGEPVTPSAVTLVAEREIARE--P-VIIYNLITSK
AVPELVEKLGGRAVKTRVGHSFIKAVMAEEG-VFGGEHSAHYYFKDF-FNADTGMLAAMHVLAALGD-KPLS
EISA-KYSPYVASGEINSELE--DKAAAVD---RVRN------EDSDGTTFTNT-GWVNLRPSNTEPFLRLN
LEAPDVATMERVRDEVLALVRQG--------
>232/1-419
---MRTREHLDAVIKAYDVRGVVGEDIDENFVRDTGAAFAA--ILEGENTVAVGHDMRPSSPSLARAFAEGV
TSQGLNVTLLGLTSTDELYYAAGSLEC-AGAMFTASHNPAKYNGIKLCAGAVPVGQE--TGLEQ----KQML
ITEGA---IQILAGYADFLRKLV--DKPLVVAVDAANGMGGHTVPAVFNGLPFDVRDLYFELDGTFPNHEAN
PLDPKNLVDLQKFTV-DQADIGLAFDGDADRCFVVDEKGQPVSPSAICALVAERYLEKFPA-TIIHNLITSK
TVPELIKEKGGTPVRTRVGHSFIKAQMAEHKAAFGGEHSAHYYFQEF-WNADSGMLAAMHVLAALGQSKPLS
ELM-AEYSRYEASGEINSTVETQAV---LD---ELA-------DELDGVTVELK-EWFNVRASNTEPLLRLN
VEAKTTDEVQSIVDEVLAII-RR--------
>233/1-426
--------MIDEIFREYDIRGIYERDLNEISVKAIGLNLGRGMLRRGAKNVSVGYDARLSANEIFGWLVSGL
NLAGMKVYDIGLLPTPVGYFSVFSDKFDANIMITGSHNPKEYNGFKFFEDLQKLKIAVLADITK----PDDP
RAE-K---FDIATPYKNFLIEQF--GKALKIVIDCANGAVGAVLPEICEALNLDAKILYPEPDGNFPNHHPD
PS-EKNLSDLKAVL--KGFDIGFGFDGDGDRIAVLTKK-RNIKGDELAYLYSLAMKN---P-RVLGEVKCSQ
NMYDEIDAHGGKSFMGKTGHSNIKKAMKELNIDMAAEVSGHIFFKER-YFGDDATYAMFRALELVAK-FNLD
ELD--KLPKVFSTDEIKIKTTDAQK---FKLVTKLKEQNLLGLIDIDGVRVRFEDGWALVRASNTTPVIVTR
FETKDQNLLARLQETFLNLV-ENLKQKA---
>234/1-438
-MELNHSPFPKAIFRAYDIRGKL-ACFTPAVVRATAHALAK--QFAGQSELVIGYDARLSSPFYAQILTQVC
GEEGLSVTEIGCCSSPQMYYLAR-NYSGNGIMVTASHNPKTDNGIK-WIQGEPPCPDMIQSIAS--AENTLP
HQH-K---AEFCSLYQQAILKDIHLKQPLKVVLDALNGSAGECAETILKKLGCEVIALRCKPDGNFPDHAPD
PSQAVHLKQLQANVI-EQAHIGIALDGDGDRVVLVDEQANIITADRLLSLFSQMCLENHP-GAVVFDVKCSS
MVRNTVRNLGGHPHMIRTGSSFLRKYLSQSGAVFGGEYAGHYVFNDG-RGFDDGLYAALRVIEYMGPDKKLS
ELL-AVYPERCCTTYISTHQT--NPKTVLE---DIEA----QLSKIDGIRLDFKDGFGIIRASNTGEYFTVR
FDADDRLTLDKIRYKFVSMLSEIAQDILDAQ
>235/1-412
------MRDLSGIVKAYDIRGVVGEQLDVDVVRDFGAAFAR--LV-GGPAIVIGHDMRDSSPGLAAAFAEGV
TKQGVDVISIGLASTDMLYFASG--KLDPGAMFTASHNPAKYNGIKLCAGAAPVGQD--TGLTQ----REDA
EAPGT---LRMLTEYAAYLRELV--DRTLKVVVDAGNGMGGHTVPVVFDGLPIDVVPMYFELDGNFPNHEAN
PLDPKNIVDLQAKVR-EVADAGLAFDGDADRCFVVDERGEPVSPSAITALVASRELAKDPG-TIIHNLITSR
AVPEIVRENGGTPVRTRVGHSFIKQEMATTGAIFGGEHSAHYYFRDF-WRADTGMLAAMHVLAALGD--ALS
ALT-ADYERYAASGEINSTVA--DR---LA---AIKA------DELDGLTVSLPDGWFNLRASNTEPLLRLN
VEAADAASVAALSDEVLAIV-RA--------
>236/1-434
------MLAPKEIFKAYDIRGIVGKTLTPEIVEQIGKAIGS-----EAAKICIGYDGRLSGPELAEALARGI
LSTGVDVIRLGQVATPMVYFAAHQLKTGCGVMVTGSHNPPDYNGLK-MLSGESIQR-LRTRIEQ----QDFA
SGSGKASDYDIADDYINRIASDI--KS-MRIAVDCGNGVPGAYAGKLYRALGCEVEELFCEVDGHFPNHHPD
PS-PENLLDLIAALG-KGSEIGLAFDGDGDRLGVVTKDGKIIYPDRQLLLFAEDVLQREPGATIIYDVKSSR
NLAPWIKARGGLPLMWKTGHSLVKAKMKETGSALAGEMSGHVFFKER-WFGDDGLYSGARLLEILSRSSDPS
ALL-NALPDSVSTPEQHIHMNEGEPHALIASLQKTAE-----FITIDGLRVEYPDGFGLMRPSNTTPVIVLR
FEADDEAALRRIQEAFRSVILAAAPHVHLPF
>237/1-433
--------MK-ALQNGSDIRGIATATLTATAVAEIAVGVVR--WLDKKQLIAIGHDSRLTAEPIKQALVDTF
LSLGIQVIDVGLATTPAMFMATQFLQCDAAIMITASHLPYYFNGLKFFAEGGAEKEDHTDPLTA----N---
-ENGT-LMKELLPIYAEHLVEKI--RQGFRIIVDAGNGAGGFFAEQVLQVLGADTTSQFLEPDGHFPNHVPN
PDNSEAMKSIQTAVL-ANADLGIIFDTDVDRSAVVDQSGEVLNRNNLIAVLAAIVLKEG-S-YIVTNSPTSS
HLKTFIEEKGGQQIRYISGYRNVINKMIEHGTPLAIETSGHAAFQEN-YNLDDGAYVVAKILMLLQNNQTLG
DLIA-TLKQPAETNEFRFKI-TAEDVTCFELFVENQADFAVDRENQEGVRGNVSSGWFLLRLSLHEPLLVLQ
VEN-DQSDKNACVEKIATFL-QKYEEIDSQQ
>238/1-430
-------MLSPACFGSYDIRGKIGHTIDTDLAFRTGAAFAS--VM-QPKTVVVGRDCRPSSPKLAQAVINGL
RRSGVDVIDIGLSGTEEMYFATDHFGASGGITITASHNPIDYNGMKMVEGSRPLTDVEFRQIG-TTGGPMHA
TQIGT---CEASARYANHLVDMITVRRPTRMVVNAC-GVAGPAFDAVLDTRGVEVTRLNHEPDPAFRNGIPN
PMLPEQHAATGDAVV-AAAQFGVAWDGDFDRCFFFDETGAFVDGEYVVALLAQAALARHPA-TIIHDPRIVW
NTQRVVSEHGGVSHQSKTGHAYLKAAMRETGAIYGGEMSAHHYFSSF-MNCDSGMIPWLMMAELLSR-MHLS
QLVAEMKALHPSSGELNFTVT--DPETTLGQAVDVE---------CDGLSMSF--EWFNLRCSNTESLLRLN
VETRDPVALAQHVHDLTELMHVIAPTRRSA-
>239/1-439
-----MAQLDPTIFKAYDIRGIVGKTLTEDACRAIGQAFA---TL--ARRVNISRDGRLSGPALAQALSEGL
RAGGVDVIDLGMNATPMLYYACATTPVVSGIQITGSHNPPEYNGLK-MLGGNALFGEQIQELLE-----TRS
EGQGS-ARQSIVEDYLGRIEGDI--KRPMKVVVDCGNGVSGAFAPRLLRSLGCEVVELFCEVDGTFPNHHPD
PADPHNLEDLIRTVR-DTAELGLAFDGDGDRLGVVTPSGAVIWPDRQLMLYAADVLERHPGAPILFDVKCTA
QLPAWVRRHGGEPVMGRTGHSLVKAKMKEIDAPLAGEMSGHIFFKDRWYGFDDAQYGAARLLEILSRAENAG
AVLE-ALPDSVSTPELKLETAEGANFTLCD---RLQFPGASNISTIDGVRADYADGFGLARPSNTTPCVVLR
FEGVDAAALARVQAEFRAALLALDTSLKLPF
>240/1-445
--MSFTHRFESTSLREYDIRGIVGKTLSTDDAFAIGRTFGS--LVNGGKTLVVGYDGRLSSPSLEKALVQGA
VACGLNVVRVGRGPTPLLYYGSVSLKADGAVMVTGSHNPPDHNGFK-ILAGKPFFGAQIRELGDAARGDVVP
EEKGT-RDVDIREEYVERLVKDY---GGLKVVWDNGNSSAGEVLEMLVKKLPGEHIVLNAKIDGTFPVHHPD
PTVAKNLEQLIASVR-EHADLGIAFDGDADRIGVVDNTGGILWGDQLLILLARDVLKSHSGATIIADAKASQ
VLFDEVAEAGGKPLMWRTGHSLIKSKMAETGSPLAGEMSGHIFFADKWYGFDDALYAGVRVLDIVADA-PLS
AFRE-ALPKTVSTPELRFECDDHRKFKVIE---EVAKEGADVS--IDGVRVNTPDGWWLLRASNTQAVLVAR
AEGRTEACLERLKEALVQQF-ELSGLPRPDF
>241/1-420
--------MNLSCFKAYDIRGRVPDELDEALAYRIGRAYAA--FL-NPDRVVVGHDIRLSSPAMADAVIRGL
RDSGVDVCTLGECGTEEVYFAVFDQGLDGGIMVTASHNPKDYNGMKLVEESRPISGD--TGLFA----RDLA
VRVGQ---LLMRPRYIDHLLSYVRDVRPLSIVVNAGNGGAGVIVDLLQHKLPFRFHKLLHKPDGNFPAGVPN
PLLPENRELTARAVL-EHADLGLAWDGDFDRCFFFDGSGRFIEGYYLVGLLGEAFARKVPA-GIIHDPRLTW
NTIAAVSAAGGRPIMSKTGHAFIKERMRLEDAVYGGEMSAHHYFRDF-AYCDSGMIPWLLVAEQISRTKSLA
ELVDEAMAAYPASGEINRRV-KDAGAAIAQ---SLR-------DETDGLSLEF--DWFNLRSSNTEPVLRLN
VESRDRTLMEEKTREILEVV-DGMD------
>242/1-418
--------MS-GIFKAYDVRGVVPDELNGEIAFAIGRAFAR--AL-GPRRVVVGRDMRLSSEELASAFADGL
VVEGVDVVDLGLCSTDMLYFASG-RLDAHGAMVTASHNPGSYNGIKFCPGAAPIGVE--TGLAE----EALV
EARGA---RDLLDAYVHHVLSFVASSAGLRIVADTANGMGGLVVPAVFGALDVELDVLYPELDGSFP--HPD
PIQPENLIDLKARVL-SQADIGLAFDGDADRVFLVDDRAAPVSGSTTTAIIARRMLEREPA-TILYNLICSR
AVPEIIREQGGVPIRTRVGHSFIKAEMARTGAIFAGEHSGHYYFREN-YRADSGVIGAVNVLEELARAVELS
TLR-KEYERYAASGEINSKVRDANE---V-----LAG------DHLDGLTIDFPDWWFNLRASNTEPLLRLN
LEARTSDEVARRTQQVLAVV-AKAESRDA--
>243/1-422
------MSDLSAIVKAYDIRGVVGEDLTEELVTDFGAAFA---LLPDSPSVVVGHDMRESSPRLADAFARGV
TSQGLDVVSIGLVSTDELYFASG-SLNMPGAMFTASHNPARYNGIKLCAGASPVGQE--SGLAE----RDTV
EQPGT---VRVHDDYVKHLHSLV--DSGLKVVVDAGNGMGGLTVPRVFEGLPIEIVPLYFELDGTFPNHEAN
PLDPANIVDLQAKVR-EVADVGLAFDGDADRCFVVDENGDPVPPSAITALVAVRELKKEPA-TIIHNLITSK
AVPEIVREHGGRPVRTRVGHSFIKEEMARTGAIFGGEHSAHYYFRDF-WRADTGMLAALHVLAALGD--PLS
ELTA-EYTRYVSSGEINSTVD--DQAGRLA---AVKNRDGAEIDELDGLTVDLGEAWFNLRPSNTEPLLRLN
VEAADEASMRALTDEVLAIVRG---------
>244/1-426
MSIQPTQPPLADFVKAYDVRGLVPDQLNPRVARALGEAFAQTVVLEGIDGVAIGHDMRPSSPELSEAFAAGL
ALHGVDVTHIGLCSTDGLYFAAG-HLELAGAMFTASHNPAQYNGIKLCPGARPVGQD--SGLAE----RDLA
QEPGA---VRLTGAYAEHLRSLV--DTGLEVVVDAGNGMAGHTVPVV---LGRDVEPLYFELDGSFPNHEAN
PLEPENLRDLQAAVR-EHADIGLAFDGDADRCFVVDERGEPVTPSAITALVAQREIDP--VQAVVHNAIASR
VVPEVIEAAGARPVRTRVGHSFIKDEMATHDAVFGGEHSAHYYFKDF-WFADTGMLAALHVLAALGS--PLS
ELMA-PYEKYPASGEINSRVDATERVEAWGREQGAE-------DRLDGLTLTGD-GWANLRASNTEPLLRLN
VEAQSQELMGRVRDAVLGLVRQEA-------
>245/1-416
-----------MVFKAYDIRGVYGKELDEGFAYSLGKCLGE--KF-ENKKVLVGNDVRIGSKGLLPYFIVGL
KEY-ADVFYAGTISTPLMYFGTK-GKYDLGVILTASHNPPEYTGFKMCKQAIPLSPV--EEIKP----FKKY
NEAKN---LDIVEDYKKFFLKRC--NSDRKIAVDFANGATTIAEKEILSDLN-NAIFINDYPDGNFPAHQPD
TLKMECLKDIIRAVK-ENCELGLIFDGDGDRLGIVDENGSVLRGDILTAIIAKEILKEN-A-KIVYDLRCSK
VFLEIIEEYGGEAIKSRVGHYFIKKLMHEVDAEFAGELSNHFYFKEI-GYFESPLLALNYILKAMDEEKALS
ELNK-EFNKYPHSGEINFRVK--DQKYIMD---KIKE----YFEELDGISIYC-KNWFNLRPSNTEPLLRLN
LEADNYEIMKEKVEEIKKLISELDKSL----
>246/1-412
---------MSQIVKAYDVRGVVPDQLDETDTEALGAAFAE--FA-GAPTVVVGHDMRPSSPDLAAAFARGA
ASRGVDVVQIGLASTDLLYFASG--ALDPGAMFTASHNPAKYNGIKMCAGAAPIGQE--SGLVE----RQAA
QKTGT---VRMLDDYAAYLNNLVLSKRPLKVVVDAANGMGGYTVPTVFKGLPLEVVDLYFELDGTFPNHEAN
PLDPKNLVDLQRAVV-EHADLGLAFDGDADRCFVVDERGEPVSPSTITALVAVRELAKHPA-TIIHNLITSA
AVPEIVREHGGVPARTRVGHSFIKQEMASTGAVFGGEHSAHYYFQDF-WKADTGMLAAMHVLAALGE-LPLS
ELA-ADYTRYASSGEINSEVDEAVR----E---EFGS------DELDGLTVTG-EGWFNVRPSNTEPLLRLN
IEAADADAVAALRDEVLAVI-RA--------
>247/1-434
----MNAPLPAEIFKAYDIRGIVGKTLTADIVRRIGHGLGS--LARGQRAIAVGRDGRLSGPELATALMEGI
RMAGIDTIDVGCVPTPVVYFAAHELGCASCVAVTGSHNPPDYNGLKMVIGGETLAGEAIQGIRR------RV
DGSGQA---DVRRAYLARITGDV--RRPMKIVIDCGNGVAGAIAPELFRALGCELVELFCEVDGNFPNHHPD
PSKPENLQDVIQALR-ATAELGLAFDGDGDRLGVVTKDGQIIYPDRQLMLFAADVLARCPGQQIIYDVKCTR
LLAPWIRAHGGEPLMWKTGHALVKAKLRETGAPLAGEMSGHVFFKER-WYGDDGLYAGVRLLEILSRAADAN
AVL-EALPDSSSTPELNIGMQEGEP---FALIEDLRH------ITIDGLRVEYADGFGLARPSNTTPVVVLR
FEADDSAALERIQADFRRVLNAARPGLALPF
>248/1-420
-------MGKLTCFKAYDVRGQLGTELNVDIAYRIGRAFGQ--FL-KPKSVVVGGDVRLTSNELKSAITNGL
LDSGVDVIDLGLTGTEEVYFATSFLKTDGGIQVTASHNPMDYNGMKLVEGSRPISAD--TGLAD----QRLA
EKRGV---YKVQGEYVEHLLSYILTKT-AKLVINSGNGVAGHIIDAIFKAKPVEFVKVHNNSDGNFPNGIPN
PILHENREDSIKAVL-ANADMGIAFDGDFDRCFLFDEKGGFIEGYYVVGLLSEAFLAKNKA-RIIYDPRLIW
NTEELVTQSGGVPVMSKSGHSFIKEKMREVDAIYGGEMSAHHYFRDF-FYCDSGMIPWLLTLELLCTSKSLS
QLVGARLEKYPSPGEINSKLS--DAKAAIE---RVKD------ETLDGISVEYENWRFNLRNSNTEPVVRLN
LETGDKQLMQQKTDEILALLRQ---------
>249/1-431
---MRTRESVTAVIKAYDVRGVIGVDLDAEFIRETGAAFAR--LVEGETTVAIGHDMRESSPELAQAFADGV
TSQGLDVIHIGLASTDELYFASGTLNC-AGAMFTASHNPAEYNGIKLCRGARPVGQEIDDLVEG----PAFD
GAPGE-ITEDLLGAYAEYLNDLV--DRGLTVAVDAANGMGGFTVPEVFRGLPLEIKPLYFELDGSFPNHEAN
PLEPANLVDLQKFVV-ETADIGLAFDGDADRCFVIDENGDPVSPSAICAIIAERYLQERPA-TIIHNLITSK
SVPEIIAENGGTAVRTRVGHSFIKNEMANHGAVFGGEHSAHYYFTEF-FNADSGILAAMHVLAALGD-KPLS
EMM-ARYNRYAASGELNSRLAVERTNAVLEAFADRTE----SVDRLDGVTVELA-PWFNVRASNTEPLLRLN
VEAPTQVEVDALVEEILGII-RA--------
>250/3-426
EPLKRSREAVTQAVKAYDIRGLVEATVGRDFVFDAGAAFAS--ILEGEKTVAVGHDMRPSSPELAAAFADGV
TSQGLDVVALGLTSTDQLYFAAG-TLGCAGAMFTASHNPAQYNGIKLCAGATPVSQE--SGLAE----TQML
IPTGT---VDILDDYASFLRELVPEDRKLVIAVDAANGMAGHTVPAVLGD-Q-DVRPLYFELDGTFPNHEAN
PLEPENLRDLQGFVV-KQADIGLAFDGDADRCFVVDEKGDPVSPSAITALVAERTLEDNPA-TIIYNAITSQ
AVPELIDAKGGQGVRTRVGHSYIKAQMAEKGALFGGEHSAHYYFADF-FNADSGMVAALHVLAALAD-KPLS
ELM-AQYNRYAASGEINSEV-QQAK---MDAVVDVFA------DTLDGVTVSLA-KWFNVRASNTEPLLRLN
VEAETQAEVDAVVDEVLGII-RS--------
>251/1-425
--------MIEDIFREYDIRGIVGEELNERSVKAIGFALGK--HILGLERVSVGYDARLSADELFGYFVSGL
NFAALRVYNIGLLPTPVGYFSVFTHKFDANVMITGSHNPKNYNGFKIIFFGADLKR-LGAQVRE-----EIP
TDTST-QRYDILSEYLAYFEKEF-AAKGFAFIIDCANGAAGVTTTKIVERLNAK--ILFPQPDGNFPNHHPD
PSEEKNLADLKAAMK-QDVALGFGFDGDADRIAVLT-PRRNIKGDELACLLALNMH--R-P-RILGEVKCSQ
AMYDTIDKIG-KSFMGKTGHSNIKKAMKELGIDLAAEVSGHIYFKERYFGFDDGVYAMMRVLELVAK-YDLD
AELD-KLPRVFSTDEIKFNTSKFKIIEAIA---ELP--PIRDIIEIDGIRVRFDDGWALVRASNTTPVIVTR
FEASSPEFRDEMQRVFLGKL-ENLKDQR---
>252/1-432
--MNDFSPITISSFKAYDIRGELGKNLDEDIAYRIGRAFAQ--FLASLSNIVIGCDIRPSSEALKKATIQGI
LDAGIDVIDLGMTGTEEVYFATSHYGAIGGIEVTASHNPINYNGLKLVEQSKPISAD--TGLAD----QQIA
ESKGE---YKDKTAYIDHLISYIVNARPLTVVVNCGNGSAAPTIDLLEQRLAIKFIKINHAPDGSFPNGIPN
PMIIANRKVTADTLL-AEADLAIAFDGDFDRCFFFDENARFLEGTYVVGVLAKAFLDKNPE-AIVYDPRNIL
NTESVIAAAGGKATISKSGHSFIKQVMRENNAVYGGEMSAHHYFRDF-NYCDSGMIPWLLVIELLSKSK-LS
QLVDEMIAAFPISGEINFKLDA--V---LA---KLED----SYDKLDGLSVNFPR-WRFVRASNTEPLIRLN
VEASDKMLLDEKTKQLKNWI-VAQGGTPADH
>253/1-427
------MSGKLTCFKAYDIRGKLGEELNEDIAYRIGRAYGE--YL-KPKEMVVGGDVRLTSEGLKNALANGL
RDAGTDVVDIGLSGTEEIYFATSYLNIDGGIEVTASHNPLDYNGMKLVEGSKPISGD--TGLRD----QRLA
EDRGS---YLVLDAYVEKLFSYV--NNNMKLVVNSGNGAAGHVIDAIFEQAGVDFVKVHHQPDGHFPNGIPN
PLLPECRQDTTDAVI-VNADMGIAFDGDFDRCFLFDSEGKFIEGYYIVGLLAAAFLEKDPA-RIIHDPRLSW
NTIDIVTGAGGVPVMSKTGHAFIKERMRHEDAVYGGEMSAHHYFRDF-AYCDSGMIPWLLVTELLQVKQSLR
ELVNSRMLAYPASGEINSIID--QPQQAIERVLQHYEDEALSLDRTDGISLEF--SWFNLRSSNTEPVVRLN
VESRNVALMQKHTDNILAILRS---------
>254/1-433
MAADQSPPWPVSAFKAYDIRGRVPDELNTGVARAVGRAFGE--IF-GPGQVVIGRDVRLTSAELSAALADGL
CDGGCGVTDIGLCGTEEIYHAGFSGDFAGGIMVTASHNPQDYNGMKLVQGARPISGE--SGLQA----RDLV
ARRGE---VGFREQYIRHLLSYVPEQQPLRVVVNAGNGCAGPVLDALAPHLPFEFVRLHHQPDGTFP-HIPN
PLLPENREATAAAVR-EHADVGIAWDGDFDRCFFFDETGRFIEGYYLVGLLAEAFLARHPA-RIIHDPRLTW
NTIEVVERAGGVPVMSKTGHAFIKERMRIEDAVYGGEMSAHHYFRDF-AYCDSGMIPWLLVLELCRRLQPLS
ELVGERMRLFPASGEINRRLK--DPAAVLA---EVERHFAPAADRTDGLSMEF--AWFNLRSSNTEPVVRLN
VEARDERLLQEKTAELLRLM-EQPT------
>255/1-429
--------MSLACFKAYDIRGRVPSELDEELARRIGLAYAA--VVAPPGPVAVGWDIRLSGPSLARALIDGL
NRGGVDTLELGQVITEVVYHAAGREGVGGGIMVTASHNPADYNGMKLVRGGVPVSGD--SGLNE----AALV
EQPGR---NWVTADYVARLLELVVDRKPLHLLVNAGNGAAGPIFDAIAARLPLQVSRINHQPDGTFPNGVPN
PLLPTNREATAEAVR-RHADLGVAWDGDGDRCFFFDEQGNFIEGYYLVGLLAAQILRHSPA-KIIHDPRLYW
NTVELVEQAGGVPVASKTGHAFIKERMRAENAVYGGEMSAHHYFRDF-AYCDSGMLPWLLVVEQLSD-RPLS
ALVAERINRYPCSGELNFRLA--DPAAA-R---AAVTQYYREFDYTDGLSMDF--GWFNLRSSNTEPLLRLN
VETRDAALLQEQVARLQALI-LSAGEKQC--
>256/1-419
--------MTLTCFKAYDIRGRLGAELNEDIARRIGRAFAQ--TL-GARRVVIGRDCRESSVALTTAATEGL
IAAGADVLDLGLCGTEEMYHAVTHLGADGGIEVTASHNPMDYNGMKMVAASAPLD--AETGLAA----KALA
EGDGSA--LGARKSYIETVLGLIIPARPMTILVNAGNGAAGPTFDAIEAELAAAFVKLHHTPDGSFP-HIPN
PLLPENQPVTAQAVL-AAADMGVAWDGDFDRCFLFDHLGRFIPGEYIVGLLAEAFLACEPA-TIVHDPRVIW
NTQDVVARAGGQAVMARTGHAFLKQVMRDTGAVYGGEMSAHHYFRDF-MACDSGMIPWLLIAELVGRRMPLA
DLLAERMARFPSSGEINFRLE--NP---AA---AVAA----VVDDTDGVSLTFAD-WRLLRSSNTEPLLRLN
VEARDAGLVARAVARISALI-RAV-------
>257/1-424
---MQGKNQIRNAFKAYDIRGRVPDELNEEIAYRVGRAYVD--LF-KARQVAVGYDVRLSSPPLAAALASGL
NDAGCNVINIGNCGTEQVYFAAFHLNLDGGIMVTASHNPMDYNGMKLVAGARPISGD--SGLRE----EERV
VARGK---VMITVDYIEHLLSYVLSAKPLTVVVNSGNGCAGPILDLLESRLPFRLIKVHHKPDGEFPNGIPN
PLLPENREATAKVVK-ESADVGIAWDGDFDRCFFFDEKGDFIEGYYIVGLLASALLCKNPA-KIIHDPRLTW
NTIEMVQQAGGIPVLSKTGHAFIKERMRVEDAIYGGEMSAHHYFKNF-AYCDSGMIPWLLVLEIMCRETPLS
KLIGKQMRKYPASGEINRKVA--NPTEILK---KVEK------DHTDGLSLEFTD-WRFLRMSNTEPLLRLN
VESRNHQLMLQKTAELLAFI-DA--------
>258/1-436
-----MLPIRPDVFRAYDIRGRVDTDFDPEWVLTLGRACGT--FFHGLRQCVVGHDCRHSSPLYNDRLIEGL
MAAGMDVTALGMVPTPVLYYSIKTLHRQAGVIVTASHNPPEFNGFKIWHGQTTMHTDQIQDLYAMREGV-FE
NEPGT-YSEDIVPAYLEELSSDIALSRPVKVVVDGGNGSSGDICARLLEKAGATVVPLYCTPDGSFPNHHPD
PTVAANIVDLQEAVR-EQADFGVGLDGDGDRIGVVDAQGAPLYGDQLLAVFARDVLTRQPGATIIGEVKCSH
LLYEDIARHGGTPIMGKTGHSLIKARMLETDAALAGEMSGHMFFADRYYGFDDALYAALRLAEIAKET-PLG
HML-DDWPETQNTPEIRIFCPRTAR----E---SFR-------NEEDGVRIEFGDGWGLLRASNTQPVLVLR
FEAQSANRLQEIRDIVQRWI-EALPETPASD
>259/9-441
GTTGTDESRLTAFVKAYDVRGLVGSQLTPQVTRAIGYAFAR--FLPDASAVVVAYDMRESSPELAGAFAEGV
TTAGLDVVMAGLGSTDMLYFAAG-HLNLPGAMFTASHNPASYNGIKMCAGAVPISLD--TGLAL----RDEA
QRVGV---VQLLSEYAAYLLNLVLTARPLHVVVDAGNGMAGYTVPAVFAGLPLRVDPMYFELDGSFPNHEAN
PLDPANLVDLQARVR-EVADIGLAFDGDADRCFVVDERGEPVSPSAVTALVATRELGRHPA-TILYNLISSR
AVPEIVGEAGGQPVRTRVGHSFIKAEMARTGAVFGGEHSAHYYFADF-FRADTGMLAALHVLAALGP-RPLS
EFTA-EFDRYANSGEINSTV-ADAPAKLIR---GWAAEHGAEVDELDGITVTLDGGWFNVRSSNTEPLLRLN
VEAPTAADMAALRDEILALIRA---------
>260/1-423
-------MSQLTCFKAYDIRGKLGKELNEDIAYRIGRAYGE--FL-KPKTIVVGGDVRLTSESLKLALANGL
MDAGTDVLDIGLSGTEEIYFATFHLGVDGGIEVTASHNPMDYNGMKLVENAKPISGD--TGLRD----QRLA
ERRGS---YIVLDAYVDHLMGYI--DA-LKLVVNSGNGAAGHVIDAIFNDAPVTFIKVHHQPDGNFPNGIPN
PLLPECRQDTTDAVI-ANADLGIAFDGDFDRCFLFDGQGQFIEGYYIVGLLAEAFLQKEPA-KIIHDPRLTW
NTIDIVTKAGGVPVMSKTGHAFIKERMRKED-IYGGEMSAHHYFRDF-AYCDSGMIPWLLVAEMCVKNQSLG
ELVGQRMQAFPASGEINRKL-G-NAQVVIQ---RIRDIYEPDADGTDGVSIEYSDWRFNLRTSNTEPVVRLN
VESADTNLMQIKTEDILNLLSE---------
>261/1-428
--MRDFSKMRHSGFKAYDIRGIVPTEVNEELAYRVARAYAQ--LY-HPKKISVGYDIRPSSLSIADAVIQGM
NGAGVDVYNIGLCGTEMMYFTTFYYGLDGGFMITASHNPANNNGIKIVEKGIPVSAD--TGLKD----ERVA
FEKGH---VKIIEDYIQSLLSFVISKKPLKIVVNAGNGCANICFENLKKYLPFHFTEQYMKPNATFP-HVPN
PMLEECRRPLIDQVL-LDADMGVAWDGDFDRCFFIDHKGNFVEGYYMVALLSRYFLNRYKE-TIIHDPRVYW
CVQKVCKELGGISVESKGGHAFMKETMRKVGGIYGAENSAHHFFRDF-SYCDSGMIPWLIVAQIISETESLY
ELVSDLEKEFPCSGEINLPASHVDR---VMQAVEAKE-----IQHIDGLGMDF--GWFNLRASNTEPLIRFN
METRDKLLLEEKKKAVIEFI-KNQD------
>262/1-426
------MKISNKGFGAYDIRGIYPEEVNEELAYRIGRVFVD--LF-HAKKVAIGHDIRLSGPSIRDALAKGL
TEAGADVMDIGQCGTEMIYFTTAHYGLDGGIMITASHNPKEYNGMKFVKESRPISSD--TGLKD----EKAV
MPKGK---IVVLDEYVKHILTYVVKAKPFKIVVNTGNGAAGPIINALEKHLPFEMVKVFNEPDGNFPNGVPN
PILPENREATAKVVR-ESAAVGIAWDGDFDRCFLFDEKGGFIEGYYMVGFLAQAFLKKNKA-KIIYDPRLVW
NTIEICDELGGEAVMCKSGHAFIKDKMREVNAVYGGEMSAHHYFRDF-SYCDSGMIPWLLVLELMSAAKPLS
ELMAERMARYPISGEVNSKVA--DAHAVMK---KVEEIYGGKGTKVDGLSVEF--AWFNLRMSNTEPVIRLN
VETRDEKLMREKTEELLAVIRG---------
>263/1-435
----MTPALSPTIFREYDIRGIADTDLCDANVLAIARAFGT--YLKGGRRVTVAGDVRLSTERIRASVIAGL
TDCGLDVIDLGVTTTPLLYWSLFELKPDGGVMITGSHNPKEMNGLKL-LGRATLYGEEIQKVGR-----ALE
GDFGG-TEKDLWPDYLAMLKSKIVLDRPLHVVTDTANGTAGLGIRQFLTSLGCKVTALYETPDGTFPNHHPD
PQKSANMADLAKLVR-EVADIGFGFDGDADRIGVVDEKGEIIWGDVLMALIWRELLPKHPGATAIIEVKCSQ
ALEDEVRRLGGVPYYYKAGHSLVKAEMRRIGALFSGEYSGHMFFADE-FYGDDSFYAAGRFLRILSK--PMS
ALV-SDMPKYIGTEEVRIPCSDSEK---FEKVKEITD------VTVDGVRILYGDGWGLIRASNTQPVIALR
CEGKDSAALERIKLDLRRRV-QAVGLDDFSW
>264/1-416
----MVADLS-QLVKAYDVRGVVPDQWDEPLAELFGAAFVQ--VT-AADAIVIGHDMRPSSPGLSAAFARGA
TARGADVTLIGLCSTDQLYYASG--ALDPGAMFTASHNPARYNGIKLCAGAAPVGQD--TGLTE----RTLV
ETPGT---VRTLTDYAAHLLGLV--GDGLKVVVDAGNGMGGHTVPTVFAGLPLDLVPMYFELDGTFPNHEAN
PLDPKNIVDLQARVL-AEADLGLAFDGDADRCFVVDERGEGVSPSAITALVAARELARNGG-TVIHNLITSW
SVPEVVRENGGTPVRTRVGHSFIKAEMAEHG-IFGGEHSAHYYFRDF-WNADTGMLAALHVLAALQ-E-PLS
GLLD-RYDRYTGSGEINSTVDA-ARLTAYD---GVR------FDELDGLTVTGPDWWFNLRASNTEPLLRLN
VEARDEKTMAAVRDEVLALVRA---------
>265/1-429
-------MEKLTCFKAYDIRGKLEQELNYDVVYRIGRAFGQ--YL-SAKKVVVGGDARATSEPLKLALSDGL
IDAGVDVIDLGLTGTEEIYYAAQVMDVDGGIEITASHNPIDYNGLKLVENAKPISGD--TGLKD----QVLA
EQKGR---YAHLNEYTEHLLSYIKDHKPLKLVVNSGNGAAGHVIDALFQQLPIELIKIHHEPDSNFPNGIPN
PLLPENRHATSSAVL-EHADMGIAWDGDFDRCFLFDEQGQFIEGYYIVGLLADAFLAKHPA-KVIHDPRLTW
NSIDIIERSGGEAVMSKTGHAFIKERMRSEDAVYGGEMSAHHYFRDF-GYCDSGMIPWLLVSELICRKQPLS
NLVAERIAAFPSSGEINSTLD--NPNQAIQRIKAIFEQDALTVDYTDGVSMEF--TWFNLRSSNTEPVVRLN
VESRADVELMKVKEQILILLQSK--------
>266/1-432
------MENLVQAFKAYDIRGRLPDELNEDIAYRIGRAYAE--YL-QAKQVAVGYDIRLSSESLASSLRKGL
IDGGSEVIDLGLVGTEEVYFATSHLNLDGGIMVTASHNPKEYNGMKLVEQSKPISGDGLNDIKAVQSQPYLP
SDISK-R-YDISGEYTKHLLGYIKSERPLRIVVNAGNGAAGHMIDNLEAHLPFEFIKINHTPDGNFPNGIPN
PLLPDNRQATIDAVI-EKADFGVAWDGDVDRCFLFDENGCFIEGYYIVGMLAQAFLDKEPA-KIIHDPRLTW
NTIDVVSNSGGVAIQSKTGHAFIKERMRQEDAVYGGEMSAHHYFRDF-AYCDSGMLPWLLIAELVSKTLSLS
QFVSKAQTCYPISGEINRTVP--NPNRVWDAFIDSA-----VVDITDGISMEFED-WRFLRSSNTEPVVRLN
VESRNPILVEQKTNQILALL-QQ--------
>267/1-422
--------MIVLVFKAYDIRGIYGKELDEAFAYSLGRCIGQ--KF-KGKKILVGNDVRIGSKKLLPYFIIGL
LEE-CDIHYAGTISTPLMYFGTK-DKYDLGVVLTASHNPPEYTGFKMCKNAIPLSPI--EEIKP----FKRF
EDVKA---LNVIKDYKQFFLNRI-KKDR-KIAVDFANGSTTIAEKEILSELE-NRIFINDYPDGNFPAHQPD
TLKEECLKDIIKTVK-ENCELGLIFDGDGDRLGIVDEKGDVLRGDILTAIIAREILKE--KNKIVYDLRCSK
IVPEVIEKFGGIAVKSRVGHYFIKKLMHEIDAEFAGELSNHFYFKEI-GYFESPLLALHYILKAMDDEKSLS
ELNK-EFNKYAHSGEINFKVK--DQNYVIQ---KIKEHFKNCKEELDGISIYC-EKWFNLRPSNTEPLLRLN
LEAEDEYIMKEKVNEIKKLI-EELNTQ----
>268/19-461
SLTLRCMHLSHRIFKAYDIRGTVPSTLSPEVAHLLGRAFGA--LVQGGGAVAVGRDGRLSSPALAEALISGL
SAAGMQVIDIGLSTTPQLYFATH-TLCPHGIQVTGSHNPKDDNGFKMQLYGDAVQD-LRERMES----LAQP
QQT-T----DVLPSYLQRIVQDI--QRPMKVVLDSGNGVAGASAPAVLRAIGCEVQELHSAVDGHFPHHHPD
PSRPENLADLVRALR-EGAELGLALDGDGDRVAVVTRDGKTIHTDRQLMLLAPDVLTRHPGGAIVFDAKCSQ
GLAPVIEAAGGVPVMDRTGHSLIKAKMRILNSPLGGEISGHLFFGDRWFGFDDGTYAACRLLEILSRSADAN
AVLH-ALPDSHITPELHIACQEGEAHALVE---QLLATLTFDANTVDGLRVDWSDGFGLLRASNTTPVLVMR
CEGRTPEALARIQTLLMEWVRRIQPHAALVE
>269/1-425
-----MAADLSTIVKAYDVRGVVPDQWDETLAELFGAAFAR--VT-GADAIVTGHDMRPSSPGLSRAFARGA
AALGVDVTEIGLCSTDQLYYASG-ALNLPGAMFTASHNPARYNGIKMCAGAAPVGQD--TGLTE----RELA
ETPGT---IRTLEDYAAHLLGLVLTSRPLKVVVDAGNGMGGHTVPTVFAGLPLDLVPLYFELDGTFPNHEAN
PLDPANLVDLQQRVR-EEADLGIAFDGDADRCFVVDERGNPVPPSAITALVAARELARHGG-TIIHNLITSR
SVPEVVREHGGTPVRTRVGHSFIKAEMARTGAIFGGEHSAHYYFADF-WNADTGMLAALHVLAALGD--PLS
ALVD-RYDRYAGSGEINSTVA--DQADRLA---AVRDREDVTLDDLDGLTVSAADWWFNVRPSNTEPLLRLN
AEAKDEPTMAKVRDEVLAIIRA---------
>270/1-436
--MNVRHSFPKNIFRAYDIRGKL-SYLTTDVVRSIAYGLAQ--QYAEQTQLVIGYDARLTSPAYAHLIEEIL
VEQGLTVTNIGCCSTPMMYYIAR-EFGGNGIMVTASHNPKSDNGIKWILRSEPPSPEMIQQVGE--FAQELS
TQF-K----EFCKKYQQAIFDDI--QKRLKVVLDGLQGSAGHCAKLVLEKMGCEVIALRTTPNGEFPDHAPD
PSHAAHLKELRKTIV-EQADIGIALDGDGDRVVLLDEKANILTADRLLSLFAQMCLEQQP-DEIVFDVKCSL
MVQRTVERLGGKPKMIRTGSSFLRSYLSKSA-IFGGEYAGHYVFNDGRFGYDDGIYAALRVMEYFTSAATVS
DLF-SIYPERCCTEDTYISTHQSDPKHVLQ---DIEA----HISKIDGVRLDFDDGFGIIRASNTGEYFTVR
FDADSPLRLKEIQQKFIDMLQQIAQELSEA-
>271/1-424
-------MTTLTCFKAYDIRGKLGTELNEEIAYKIGRAYGQ--IY-KPKTVVVGCDIRLSSEGLKQATIRGL
NDAGVNVLDLGMTGTEEVYFAAFHLDVQGGIEVTASHNPMDYNGMKLVENARPIS--ADTGLKE----QALA
ENFGT--SYNILPEFVDHLITYIPAKRPLKLVVNAGNGAAGHVIDAIFKALPVEFIKIHHEADGTFPNGIPN
PILIENRYSTRNAVL-EHADMGIAWDGDFDRCFLFDEKGQFIEGYYIVGLLAQAFLIKQSE-KIVHDPRLVW
NTFDIVDEYKGVAVQSKSGHAFIKDVMRENNAVYGGEMSAHHYFRDF-AYCDSGMIPWLLTVALLSETQSLS
TLVENMITKFPCSGEINFKVAIQKI---FDFYAAQNP----EIDRTDGVSLDF--GWFNVRASNTEPLLRLN
IESDHQAQMQHYVDELTGLI-QS--------
>272/1-442
------MQIASSIFKAYDIRGIVPSTLTEEVARGIGRAFGMAALVAGEKTVAVGRDGRLSGPALSEALMQGL
TDVGVNVIDIGLATTPMLYFAAA-TLCTSGIQVTGSHNPKDYNGFKMVLAGRAIYGEEIQALRA----RETE
DTISR---ADVLADYTARIVGDV--KRPMKIVVDCGNGVAGASAPAIFRQLGCEVIELFSEVDGNFPNHHPD
PSKPENLRDVIQALQ-TSAELGLAFDGDGDRLGIVTKDGQNIFPDRQMMLFAKDVLSRVPGGSIVFDVKCTQ
RLAPEIEAAGGKAVMYKTGHSLVKARMKELGAPLGGEMSGHIFFKERWYGFDDGTYAGCRLLEIVSRETDPS
AVLN-ALPTSFSTPELNVACAEGEPHRLAA---ELQALAATEFSTIDGLRVDWADGFGLIRASNTTPVLVLR
FEGHTQQALQRIEAQMLALLKRVKPDAQVGA
>273/1-430
--------MDLTCFKAYDIRGQVPAQLDAELAYRIGRAFVD--EI-NPGTVVVGYDVRLESPMLAEALMRGI
TEAGADVIDIGLCGTEEVYFQTEAQGVGGGIMVTASHNPKGYNGMKLVEGARPVSGD--TGLFA----RDSI
APHGK---IDNKAAYIQHLLGYIHRAKPLKIVADPGNGGAGPVMRLLEKHLPFDIHYIHEQPDGNFPNGVPN
PLLPEMRDATSQAVI-EQADLGIAWDGDFDRCFLFDAKGRFIEGYYLVGLLAETLLAKHPG-KIIHDPRLTW
NTIEQVEQAGGIPIQSKTGHAFIKQIMREQDAIYGGEMSAHHYFRDF-GYCDSGMIPWLLITELMSKTKTLA
ELVDERMAAYPCSGEINYRID--DVQGTIDRVLAHFSPMNPKIDRTDGVSVEFDD-WFNLRGSNTEPLLRLN
VETRSDSLLLERQSVVENLI-GKDF------
>274/1-432
--------MNPSVFREYDIRGVAERDLGGDFARLLGRAMGQ--RLPALAALVVGRDCRVSSPRLARALIAGA
RAVGVDVIELGVVPTPVFYYAVHALAPEGGVQVTGSHNPARDNGFK-LCAGERLHG---PAIQE----REAQ
GEPGQCTTHDATAAYLRMSAASL--R-GCKLVLDAANGAGGPTALALFRQLGFEVEPLYCEMDGRFPNHSPD
PLVPANLVDLRQRVR-DTAELGIALDGDADRIAAVDARDRVMWGDQLMILLGQALLREHPGCDIVAEVKCSQ
ALFDLLAAAGGVVHMGRAGHALVKAKMRETGALLGGELSGHLFFADR-HPGDDGIYAGARLLELLSPT-TLA
EHC-DSLPAMVNTPELRLAC-PDEAKFALRARDDIRG-----VVEIDGTRVTFADGWGLVRASNTEPALVLR
CEASSHERLSAIRTLLEETVADAGAPTPGTT
>275/1-439
-MPDSTIHINHNGFREYDARWLYPDDINLAGIKNLGCGLGS--QIISETKVVVGYDYRSYSEEIKNSLTEGL
ISTGCHVEDLGLSLSPMAYFAQFELEADGVAMVTASHNENGWTGVKM-AKGLTHAPEEMQELKE--------
-VLGK-GKINFIDIYKKNLISKN--KQ-IKAVVACGNGTAGIFAPDILRGIGCEVIEMDCNLDFTFPKYNPN
PE-LEMLHAISKAVK-ENADVGFGFDGDGDRVGVIDNNGEEIFSDKIGLLIARNLAPQYPNSKFVIDVKSTG
LFSHDKKKNNCETILWKTGHSHIKRKVNKEKALAGFEKSGHFFFPLG-LGYDDGINSAIQVCHLLNNQKKMN
EIIN-ELPKTFQTPTMAPFCKDEEKYQVIK---FVDGEEIKDVLTVNGVRFSLSDGWGLIRASSNKPSLVVV
TESPTSDKRKKAIDFIDKYLQETGKIGEYDQ
>276/1-432
--MNVRHSFPKSIFRAYDIRGKL-SYLTADVVRSIAYALAQ--QYAKQTQLVIGYDARLTSPAYAHLIEEIL
IEQGLVVTNIGCCSSPMMYYIAREFGGN-GIMVTASHNPKSDNGIK-WLKGEPPSPEMIQQVGE--EAQELT
VQF-K---AEFCQKYQQAIFKDI--QKRLKVVLDGLHGSAGHCSKLILEKMGCEVIALRTNPNGEFPDHAPD
PSHAAHLSDLRKAII-EQADIGIALDGDGDRVVLVDEKAQILTADRLLSLFAQMCLEQHP-EEIVFDVKCSR
MVQKTVEQLGGKAKMIRTGSSFLRAYLSQ-SAIFGGEYAGHYVFNDGRFGYDDGLYAALRVMEYFTDATTIS
ELFAP----YPERCCTEDTYIQSDPKYVLQ---DIER-----LSKIDGVRLDFDDGFGIIRASNTGEYFTVR
FDADNPLRLKEIQQKFVDMLQQIAQELSEA-
>277/1-439
--MDFQPKFPAHIFRAYDIRGKL-DVMSAELIRAIAQALAQ--YLTGQTRLAIGYDARQSSPAFAEIIYKEC
LKQGLDAQIIGCCASPVLYYTAR-QFDGNGIMVTASHNPKSDNGIKWIQGEPPLPE-AIQQVARSHAEMTLP
HQI-----VEYCLAYQGALLNDIPQPRSYKVVVDGLYGSAGRCAVLVLKKLGSEVYALRCEANGEFPEHAPD
PSQAKHLDLLRNAVQ-QQADIGIAFDGDGDRVVLIDEKGVIISADRLLSLFAHMCLADHP-EEVVFDVKCST
MVRNTVLAHQGIPKMIRTGSSFLRKYLAQSA-VFGGEYAGHYVFNDGRFGYDDGLYAALRVLEYLSQ-CTLS
EAL-ADYPERASTEDIYISTHQISP---ALVLANVEA----EMSKIDGVRLDFEDGFGIIRASNTGEYFTVR
FDADSDQRLHQIRHNFVHMLTQIAQDLLDAH
>278/1-440
--MNIKHTFPLNIFRAYDIRGKL-SNLTPTIIRSIAHALAF--QYYDQHQIVIGYDARLTSPTYADILQHIL
EKQGFEVINIGCCSSPMMYYIARDFGGN-GIMVTASHNPKSDNGIK-WLKGEPPSP---EVIQE--WLFIRD
ETITH-QVIHYCLQYQQSLLDDI--QRPLKVVLDGLHGSAGRCAKVVLEKLGCDVIALRCDANGHFPDHAPD
PSHAEHLRRLQQLII-EHADIGIALDGDGDRVVLLDENATIISPDRLLSLFAQMCLENHP-QEIVFDVKCSQ
MVANTVQQLGGQAKMIRTGSSFLRTYLTQ-SAVFGGEYAGHYVFNDGRFGYDDGLYAALRVMEYLTSSANLS
ALLKQ----YPERCCTEDTYIDINPLSVLNEIETLSQDLGAQLSKIDGVRLDFNDGFGIIRASNTGEYFTVR
FDADHPDRLVEIRDKFVSMLQQIAQELAQA-
>279/1-421
-------MTQLTCFKAYDIRGKLGTELNEEIAYKIGRAYGQ--IY-QPKKVVIGCDIRQSSEGLKQATIRGL
NDAGVNVLDLGMTGTEEVYFGAFHLDVQGGIEVTASHNPMDYNGMKLVENARPIS--ADTGLKD----QALA
ETFGT--NYNILPEFVDHLLTYIPQKKPLKLVVNAGNGAAGHVIDAIFQQLPVEFIKIHHEADGTFPNGIPN
PILIENRDSTRNAVL-AHADMGIAWDGDFDRCFLFDEKGQFIEGYYIVGLLAQAFLIKQSE-KIVHDPRLVW
NTFDIVEQYHGIAVQSKSGHAFIKDVMREHNAVYGGEMSAHHYFRDF-AYCDSGMIPWLLTIALLSETQSLS
TLVENMIAKFPCSGEINFKVA--DTQATAD---QNPQ-----IDRTDGVSLDF--GWLNVRASNTEPLLRLN
IESADKNPMQSYVDELTALIQG---------
>280/1-435
-MGSMNHPFPMHIFRAYDIRGKV-SLLGAGIIDAIAHGLAQ--QYAGQTRVAIGYDARISSPAFADIIARIF
KDYSLEATIIGCCSSPMLYFTAR--QFDNGIMVTASHNPKEDNGIK-WIDGEPPCPEMIQQVAQ--LAKELP
HQI-----IEFCLQYQQGILEDIQLKRSFKVILDGLHGSAGRCADLVLRKMGCEVTALRCEANGHFPDHAPD
PSQDKHLETLRQTVM-QQADLGIALDGDGDRLVLVDEQGQIITADQLLCLFAEICLSDSA-PQFVYDVKCST
LVRDTVQRLGGEPVMIRTGSSFLRTYLNQSA-IFGGEYAGHYVFNDGRWGYDDGLYAALRVMEYLDQTQTLA
----QALAAYPKRGTEDLYISPVEL---LNFVEQQSA----RISKIDGIRLDFEDGFGIIRASNTGEYFTVR
FDANNAQGLNEIRHLFVAMLREIAQDILDAQ
>281/1-421
-------MTKLTCFKAYDIRGKLGTELNEDIAYKIGRAYGQ--IY-QPKTVVIGCDIRLSSEGLKQATIRGL
NDAGVNVLDLGMTGTEEVYFGAFHLDVQGGIEVTASHNPMDYNGMKLVENARPIS--ADTGLKE----QALA
EEFGR--KYNILPEFVNHLMSYIPAKRPMKLVMNAGNGAAGHVIDAIFQQLPVEFIKIHHEADGNFPNGIPN
PILTENRDSTRDAVI-EHADMGIAWDGDFDRCFLFDEKGQFIEGYYIVGLLAQAFLLKQSE-KIVHDPRLVW
NTLDIVEQYQGITVQSKSGHAFIKDVMREHNAAYGGEMSAHHYFRDF-AYCDSGMIPWLLAIAVLSETQSLS
SLVEEMIAKFPCSGEINFKVA--DTQTTAD---QNPA-----IDQTDGVSLDF--GWFNVRASNTEPLLRLN
IESRDRNPMQDYVDELTQLVQS---------
>282/1-429
-------MTVLTCFKAYDIRGKLGTELNEEIAYKIGRAYGQ--IY-QPQTVVVGCDIRLSSESLKQATIRGL
NDAGVNVLDLGMTGTEEVYFGAFHLNVQGGIEITASHNPMDYNGMKLVENARPIS--ADTGLKD----QALA
ENFGT--SYNILPEFVEHLMNYIPGKR-LKLVVNAGNGAAGHVIDAIFRTLPVEFIKIHHEANGHFPNGIPN
PILVENRDVTRQAVL-QHADLGIAWDGDFDRCFLFDEKGQFIEGYYIVGLLAQAFLIKQSE-KIVHDPRLVW
NTLDIVEQYHGVAVQSKSGHAFIKDVMREHNAVYGGEMSAHHYFRDF-AYCDSGMIPWLLIIALLSETQTLS
SLVERMIEKFPCSGEINFKVE--DTQKTIENILAHYQSQQPQIDKTDGISLNF--GWFNVRASNTEPLLRLN
IEIQAERTARHYIDELTALIQGS--------
>283/1-429
-----MASIARDIFKAYDIRGIVGKTLTDDAAYLIGKAIAA--KAKGITRIALGRDGRLSGPELMEHIRRGF
TDSGINVLNVGMVATPMLYFAA--VCGGSGVMITGSHNPPDYNGFKMMLGGDTLAGEAIQELLS-----IEK
DGFGS-VTEDISGEYLKYITGHI--RKRMNIAIDAGNGVGGAFAGKLYKGLGNEVTELFCEVDGNFPNHHPD
PSKPKNLQDLITALK-NSAEIGLAFDGDADRLGVVTKDGNIIYPDRQLMLFAQDVLSRNPGAKVIFDVKSTR
LLAPWIKEHGGEAIMEKTGHSFIKSAMKKTG-LVAGEMSGHIFFKERWFGFDDGLYAGARLLEILSAS-NPS
EVLN-SLPQSISTPELNIALPG-NGHKVIE---ELAA--------IDGVRVEFPDGFGLMRASNTTPILVLR
FEADTQEAIERIQNQFKAVI-ESNPNLIWPL
>284/13-450
FEYETTALVKPTGFREYDARWILEKEINLLGIQALGLALAT--YV--HENIVVGHDFRSYSISVKQALILGL
LEGGMEVLDIGLALSPMAYFGQFALNAPCVAMVTASHNENGWTGVKM-GTNVTFGPEEIGRLKE-----ARP
GRLER---VNFRELYLQEVVGSI--KRPLKVVCACGNGTAGAFAPEALRRMGAEVIEMDTDLDYTFPKYNPN
PEDHAMLMQMAQRVR-ETADLALGFDGDGDRCGVVDNTGEEIFADKIGLLLARDLSALHPNATFVVDVKSTG
LYKTDEAANGATTVYWKTGHSYIKRKTAELGALAGFEKSGHFFLPIG-RGYDDGLVAAAAVLQMM--DKTLF
ELKS-SLPDAWTSLTMSPHCDKYDVLAKI-----VAEYEKLGAITVNGARVHLEDGWVLVRASSNKPELVVV
VESRSEDDMRALFQEVKPRLAAHPEVGTYNQ
>285/1-427
------MGDVAKIFKAYDVRGVVPEELDEGIAEAVGAAFVR--VT-GAARVVTAHDMRPSSQPLAAAFARGA
TAQGADVIEAGLGSTDLLYYASG-SLNLPGVMFTASHNPAQYNGMKMCAGARPIG--RDTGLAD----RGVP
AHGGP-RTRDLLAGYAEHMHRLV--DSGLKVAVDAGNGMAGHTVPAVFGRGGAPVVPLYFELDGTFPNHEAN
PIDPENLRDLQAAVR-ESADIGLAFDGDADRCFVVDERGEIVSPSAITALVAVRELARHPA-PIVHNLITSR
AVPEIIAEHGGTPIRTRVGHSFIKQTMAESGAVFGGEHSAHYYFRDF-WYADSGMLAALHVLAALGEQEPLS
KLLR-EYDRYAASGEINSEVA--DQAAATA---RVRGRPGVTIDELDGLTVSADEWWFNLRPSNTEPLLRLN
AEATDGKTMAAVRDEVLAIVREK--------
>286/1-420
--------MK-TIFREYDIRGIYEKELNEQMVKLIGYFLGK--RIEVGKVVSIGYDARSHSPILCEYLTSGL
NKAGCKVLNMGLVATPVNYFSNF-QSFDASIMITGSHNPSEYNGFKIFALGREIMQNYDVDVED------DF
SSIA----IDAKERYIAYMIKEF-DHKGFEFVYDCGNGVAGVVVQDIFKALNCK--GLFVDPDGTFPNHHPD
PTVEKNLRDIKNEL--EGFELGFAYDGDADRIAFLT-KKNNVKGDIMAILFSRAMK--N-P-TVIGEVKCSQ
IMYDDINARG-KAIMYKTGHSNLKVMIAKTNADFAAEVSGHLFFNDRYFGYDDAIYATLRMIELV-KNLDVD
GEIA-KLPVVYSTEELKVETNENDKFPLVE---KNPPLIKEIV--VDGVRVIFNDGWGLVRASNTTPVLVTR
FESTNEENAKLYERKLNEIIATAKAELH---
>287/1-432
-----MPKVPSHIFREYDIRGLAEEELTSHNVRLIAQAYGT--FLRGVGTATVGGDVRHSTRRIMDAAIGGL
TEAGVNVIDLGTVATPCFYWSLHHFGVDGGIMVTGSHNPKEFNGLKLFLYGDEIQE-IRRIIEE-----QIP
GSV-R---RDIKEAYISMLASKI--T-GLKVVVDSGNGTGGLFAPEMLRRIGCEVIELFSEPDGTFPNHHPD
PTKRENLPKLIETVR-AHADAGVGFDGDSDRIGVVDDQGEVIWGDRLMILYWSEILPKHPGAEVIVEVKSSM
ALPEEAQRMGGRPLWWKSGHSLIKAKMKEISALFAGEVSGHMFFADEFYGFDDAFYAAGRLMRILSDEK-LS
QIMS-RIPKYPSTAETRVDC---PNDQVVE---RALKEKLQTI--VDGVRIIYPNGWGLVRASNTQPVLVTR
CEGRTQEDLDTICDMKARLLEAGLGEFEWEF
>288/1-436
-----MTVDLTTIIKAYDVRGTVPDPFSPAVAEAVGAAFARVVVLDDGDAVVIGNDMRDSGPELVEAFARGL
TAAGVDVVLIGLCSTDGLYYASG-VRHAPGAMFTASHNPAEYNGIKLCPGARPVGEA--TGLAE----RAAA
QEPGT---VMLLGDYAAFLRSLV--DSGLKVVVDAGNGMGGHTVPAVLPALPLEIVPLYFELDGTFPNHEAN
PLEPENLRDLQAAVV-EHADLGLAFDGDADRCFVVDEAGRAVTPSAVTALVGLRELAA--GETIIHNLITSQ
AVPELLQAAGATTVRTRVGHSFIKAQMADHGAVFGGEHSAHYYFRDF-WFADTGMLAAMHVLAALGEQHPMS
ALSE-MYEPYVASGEINSRVDA-ARARVLDAYLE--AYPDVVLDDLDGATVSHR-WWFNLRASNTEPLLRLN
VEAADADIMEKVRDDVLSLVRAARGEGELA-
>289/1-423
------MQNVAEIFKAYDVRGVYPQELNPEIAYKIGRALVV--YL-KAKQVVVGRDMRVSSPALASAIIDGI
LDQGADVCDIGLVSTDSLYFAVGKSGYDAGVMVTASHNPPEYNGFKLCQEARPLS--MDQGIGE----RQFP
DSPGT-VHSEILDDFADHVLSMITKSRPLKVVVDAGNGMAGKVVPAVFGRLPLQVVPLYFELDGRFPNHLAN
PLEPENVVDLRRAVL-EHADLGIAFDGDADRMFILDEHGQFVGGDMITALVSKSLLRKHPA-SIVYNLICSR
AVPETIEREGGKAIRSRVGHSFIKAKMREHDAIFGGEHSGHFYFRDN-WYADSGIIAALTVIELLSQEVTMS
EALK-PLDQYYRSGEINSEVA--DQQAVLR---RLE-------DYLDGLTVNYPDWWFNVRPSNTQPLLRLN
VEANDPALLEEKTQAVLSVIRQG--------
>290/1-434
-MHTKKREISADIFRAYDIRGIYNDDLYPETMLKIGLGLGT--YA---KEVVVGNDIRTTSPLLANALISGL
LSSGVDVTNVGTTSFGVSAFSGWLLKKDIIAYVTASHLPPEWNGVKFYGAGIGFSAAENGKIRDYEK-EVVV
SDAGN--YHVLRDEYIEWLAERFKFEDERRIVLDCGNGSMGLVALDVMKRVKLKTDALFPNPDPSFPNRPSE
PT---ELGALKAAVL-RNADFGAAFDGDGDRVVIVDDLGRMLSADQCGTIIAKDLL-VR-G-PVLANVECSM
LIERELEPLGAKIERIPVGHTFTLEAKRRN-AVLGIESSGHFVIPSF-FLFDDAMIIPLKLAEILVKTKKVS
ELV-DELPQFPKA-RENLECDK-LKFELIR---ILAD----RLNTMDGLRIDLNDGWVLIRASNTSPLIRVT
VEGATDAIMGKLMRKFVGLVEDAIRQFKKA-
>291/1-451
------MPISQSIFKAYDIRGIVEQDLTPEAVKLIGLAIGSESIAKGERGIVVGRDGRLSGLDLMSALKDGL
KASGCHIVDIGMVPTPLVYYGTYTKAATSGVMITGSHNPPEYNGFKIMIAGETLSGDRIQELYQRIQNNDFS
TGHGTV---DIEQDYIDRIKSDIKLDKPLHIVVDAGNGVAGNIAPKLFEQLGAKVTKLFCLVDGSFPNHHPD
PSKLHNLEDIIREVI-NTADMGFAFDGDGDRLGLIDNKGNVIWADRQMILYSRDILERNPGAKIVFDVKCSS
LLPKDISEHGGEPIMSRTGHSFIKAKLKETGAALGGEMSGHIFFKERWYGFDDALYTGARLLEIISKTQTCA
EVFA-DLPDSINTPEINIHFDQGDQFKAMDKLATNVDFEGAEITTIDGVRVDYPNGWGLVRPSNTTPCLVLR
FEADNQKTIEDIQTKFRTWL-EANDISTKDF
>292/1-410
---------MSGIFKAYDIRGVYPADINADIAEAIGRAYIE--FT-GAKKVVVGRDMRPHSQPLFEGLSRGM
LAQGADVIDLGLCSTPMSYFANGTLKADGSVMITASHNPGEWNGFKLCANAVPISGA--TGIMD----QKIA
ERPGK---LYIAPEYGKFLRSFAKMDRKLKVVVDYANAMGLYEIAGITD-L-FDIVPLYDTLDGTFPNHEAN
PLHLATLDAIRAKVK-EVADFGAAFDGDADRCGFIDDRGEIIPMDLFTALIAQDILSNGP--TILYDLRSSR
AVPECIRENGGKAIQSRVGHAFIKAQMRENDAVFAGELSGHYYFKQN-FTASQGL--AMIMLSICKKNKPLH
ELV-QPLRKYFSSGEINSTVADVKP---IL---DADG--------LDGISSEYPNWWFNVRSSNTEPLLRLI
VEADTRQLMEEKRDELLKLIRG---------
>293/1-453
-MNYQQKPISRSVFRAYDIRGIIGEELDEHSFYSIGLAIAC--YLLKKQQIFLARDGRLTSLAMASALKQGL
LDSGIDVFDLGEVATPVMYFAVSTQEIDCGLMVTGSHNPANYNGIKMVLSGKTLMQEDIDILYR----VAKG
EVLGH-GAFDILPAYKQRIMSDIKINRPLKVVVDCGNGVAGPVIPQVLRELGCDVIALYCDVDGRFPNHHPD
PTIEANLEDLKAAVA-SHADVGLAFDGDADRLGLVTNKGEMIWPDRLMMLYSRELLDRLPGATIVFDVKCSS
HLESVIKEAGGIPKMCPTGHSIVKHVMKKEQAVLAGEMSGHLFFKDRWYGFDDALYSACRLLEIISASMSVS
DQFA-SIPNSINTPELKIAIADEEKFQFMERFSGMADFSTARIISIDGLRVEFENGWGLLRASNTTPCLVAR
FEADDENYLEQIKRLFRAQMKRLDATLELPF
>294/1-420
------MSKTLTCFKAYDIRGRLGEELNNDIAYRIGRAYGE--FL-KPKSVVVGGDVRLTSEELKLALADGL
RDAGVDVLDIGLSGTEEIYFATFHLGIDGGIEVTASHNPMDYNGMKLVSQAKPISGD--TGLRD----QRLA
EQRGG---YIVEKEYVDHLLGYIPAKKPLKLVINSGNGAAGHVIDAIFKQLVVEFIKVHHQPDGNFPNGIPN
PLLPECREDTAQAVR-KHADMGIAFDGDFDRCFLFDADGGFIEGYYIVGLLAAAFLEKEAA-KIIHDPRLSW
NTIDVVVQAGGVPVMSKTGHAFIKERMRLEDAVYGGEMSAHHYFREF-SYCDSGMIPWLLVAELLSN-QSLS
QMVEQRMATYPASGEINSHLD--DPERVLA---SYQ-------DTTDGISLEF--DWRFLRSSNTEPVVRLN
VESRDVALMQEKTDEILTIL-RKKA------
>295/1-437
------MQLHSAIFKAYDIRGVVPTTLTEDVARALGRAFGT--AAEGQATVAVGRDGRLSGPALSRALIEGL
VDAGIEVIDVGAVTTPMLYFAAH-TLCQSGIQVTGSHNPKDYNGFKM-LAGRAIYGEEIQGLRE------EE
SDLG--GQADVLAAYVQRITSDV--KERIKIVVDSGNGIAGASAPGIFRALGCEVIELFSQVDGNFPNHHPD
PSKPENLRDLIRALQ-ESAELGLAFDGDGDRLGIVTKDGQNIFPDRQMMLFARDVLSRVPGAPILFDVKCTQ
RLAPAIEAVGGQAVMYKTGHSLIKARMKELDSPLGGEMSGHIFFKERWFGFDDGTYAGCRLLEILSRHDDPS
AVLN-DLPTSHSTPELNVACEEGEPHRLTA---ELQALAQSAFSTIDGLRVDWPDGFGLIRASNTTPVLVLR
FEGHTPEALHRIEGAMLELLQGAAPGAAAH-
>296/1-448
-------MISKSIFKAYDIRGVIGKTLDADAARSIGRAFGS--EVQGGDAVVVARDGRLSGPELIGALSDGL
RAAGVDVVNVGMVPTPVGYFAASERRVDSCIVVTGSHNPPDYNGFKMVLRGAAIYGEQILALHQRIVDENFA
DGNGS-TEYDIADAYLERIASDVKLARPIKIVVDTGNGVAGGLAPKLFKKLGCELVELFTEVDGNFPNHHPD
PAHPENLEDVIRALK-ETAEIGFAFDGDGDRLGVVTKDGQIIYPDRQLMLFAEEVLSRNKGAQIIYDVKCTR
NLAKWVKDKGGEPLMWKTGHSLVKAKLRETGAPLAGEMSGHVFFKDRWYGFDDGLYTGARLLEILTRVADPS
ALLN-SLPNSHSTPELQLKLEEGENFELIA---RLQQNAKFTGVKIDGLRVEYPDGFGLARSSNTTPVVVMR
FEADNDAALKRIQDDFRRVILAEKADAKLPF
>297/1-440
-----MKTINRQIFRAYDIRGIVDQDFDAQWVREFGRACGA--FFRGATRALLGHDCRASSPAYQQAMAQGL
TATGLDVVYLDQVSTPVFYFAARHLGFDAGVMITASHNPSEYNGFKVWSGRSTIHGQDVLDIHDMVAGE-YP
VGAGLH---DILPTYRQDLLSRVTLARPLKVVVDGGNGAAGDLTADILEAAGAEVIRLYCEPDGSFPNHHPD
PVVEANMEDLKATVV-AMADFGVGLDGDGDRIGAVDETGRLMYGDQLLAIYARDLLRDLPGAGVVADVKCSP
LLFRDVEAHGGKAEMCVTGHSIVKDRMIETGAAIGGEMSGHMFFHGY-HGFDDATFGALKLAGIVSRARPLS
AFLA-DWPTVYNTPEIRMDCAETIKFEVVA---RAQAYFKARYIDMDGARVEFGDGWGLVRASNTQGALVLR
FEAESQARLDEIRQIMRGWIKELGG------
>298/1-426
-----MGLDLARIFKAYDVRGVVPSEFDADIARATGAAFVR--LL-DAKEIVIAHDMRESSGPLSAAFAEGA
TSQGADVVLAGLGSTDLLYFAAG-SLNLPGAMFTASHNPAKYNGIKMCAGAAPIGQE--TGLAE----RDMV
ATPGS---VVLLEAYVAHLRTLV--DSGLKVVVDAGNGMGGYTVPAALAGLPLDVVPLYFELDGSFPNHEAN
PIEPENLRDLQKAVR-DSADIGLAFDGDADRCFVVDERGELVTPSTITALVAERELAREPG-TIIHNVIVSK
AVPELVRKLGAVPVRTRVGHSFIKGEMARTGAIFGGEHSGHFYFRDF-WRADSGMLAALHVLAALGA--PLS
ALLD-GYAPYAVSGEINSEVA--DAAASMK---AIEAEYAHKADHLDGLTISLADGWFNLRPSNTEPLLRLN
VEAGDDDTMSRLRDEVLASIRGGRD------
>299/1-424
-----MVADLSQLVKAYDVRGVVPDQWDASLAELFGAAFVQ--VT-AADAIVIGHDMRPTSPELAGAFARGA
AARGADVTLIGLCSTDQLYYASG-ALGLPGAMFTASHNPARYNGIKMCAGAAPVGQD--TGLAE----RTLV
EAPGT---IRTLTDYAAHLLGLV--DTALKVVVDAGNGMGGHTVPTVFGGLPLDLVPMYFELDGTFPNHEAN
PLDPRNIVDLQARVL-AEADLGLAFDGDADRCFVVDERGAGVSPSAITALVAARELARNGG-IVIHNLITSS
SVPEVVRENGGTPVRTRVGHSFIKTEMAEHGAIFGGEHSAHYYFRDF-WNADTGMLAALHVLAALGQ-KPLS
ELVA-EYDRYSGSGEINSTVA--DQTASLT---TIRARDGITFDDLDGLTVTAADWWFNLRASNTEPLLRLN
VEAKDEKTMAAVRDEVLGLIRG---------
>300/1-424
-----MVADLSQLVKAYDVRGVVPDQWDETLAELFGAAFVQ--VT-GADAIVIGHDMRPSSPPLAGAFARGA
TARGADVTLIGLCSTDQLYYASG--ALDPGAMFTASHNPARYNGIKLCAGAAPVGQD--TGLTE----RTLV
ETPGT---VRTLADYAAHLRKLVVSTRPLKVVVDAGNGMGGHTVPTVFEGLPLDLVPMYFELDGTFPNHEAN
PLDPKNLVDLQARVL-AEADLGLAFDGDADRCFVVDERGEGVSPSAITALVAARELARNGG-TVIHNLITSW
SVPEVVRENGGTPVRTRVGHSFIKAEMARHGAIFGGEHSAHYYFRDF-WNADTGMLAALHVLAALGD--PLS
GLVD-RYDRYAGSGEINSTVD--DQTGRLA---AVRSRDGVTLDELDGLTVTSADWWFNLRPSNTEPLLRLN
VEARDEVTLKTVRDEVLALVRA---------
>301/1-430
-----MIPVPSRIFREYDIRGEAESDLTDENVLAIARAYGT--YL---KRATVGGDVRLSTGRIRAATVAGL
RSCGLDVIDLGTVTTPMLYWSFFRFGVDGGVMITGSHNPKDMNGLKL-FRKATLYGEEIQKIRR-----AQT
GDFGA-LQKDLADEYIAMLASKV--RRPMKIVIDPANGTAALFAGRFFKALGCDVTALYDTPDGTFPNHHPD
PQKKENMRDLARTVV-EVAEAGFGFDGDADRIGVVDNEGEIVGGDILMALFWREILPKHPGATAIIEVKCSK
ALEEEVRRLGGRPYYYKAGHSLIKAEMKRIGAPFAGEYSGHMFFADE-YYGDDSFYAAARLLRLIAN-ETLA
QMR-ASIPAYYHTEEMRIDCPDERK---FEVMKQIAA------ITVDGVRILY-DGWGLIRASNTQPVLAVR
CEGTTPEKRDAIADIRARLLRAGLPDFQWKI
>302/1-415
------MGDLAKIFKAYDVRGVVPDEFDEETAEAVGAAFVE--VT-GAGTVVVAHDMRASSGPLASAFARGA
TSRGADVVHAGLGSTDLLYYASG-SLGLPGVMFTASHNPARYNGMKMCAGAVPIG--GDSGLAE----RGVG
GDGG---SEDLLRGYAEHLRSLV--DSGLKVVVDAGNGMGGHTVPVVFEGLPLELSELYFELDGDFPNHEAN
PIEPDNLRDLQKAVL-DVADIGLAFDGDADRCWVIDERGESVSPSAITALVAVRELARHPA-MIIHNLITSR
SVPEIVAEHGGEPVRTRVGHSFIKAEMARTGAVFGGEHSAHYYFKDF-WSADSGMLAALHVLAALGD-RPLS
EIL-TDYTRYAASGEINSTVAAARV---RE---TFAG------DELDGLTVSGP-GWFNLRPSNTEPLLRLN
AEAADEIQMAAIRDEVLAVV-RS--------
>303/1-415
--------MTLACFKAYDIRGRLGSELNNDIAYRIGRAFGQ--YL-KAKTVAVGGDIRLSSEELKASLASGL
QDAGVNVVDLGMTGTEEIYFAAFHLDVDGAIEVTASHNPMDYNGMKLVRGAKPISSD--NGLND----RELV
VNKGS---YLLLDEYVDHLMTYIIDNKPMKLVVNAGNGAAGHVIDEILKNKPIEFIKIHHEPDGNFPNGIPN
PLLPENRAVTADAVR-INADMGIAWDGDFDRCFLFDENGDFIEGYYIVGLLAEAFLMKHPE-KIIHDPRLTW
NTVEVVKQAGGIPIQSRTGHAFIKDRMRSENAIYGGEMSAHHYFRDF-AYCDSGMIPWLLVMELLSDT-SLS
KLVGERIKSYPCSGEINYKVKI-EN---IE---DFFK------DHTDGLSIDM--AWRFIRTSNTEPLLRLN
IES-RALS--ELVEKV-SII-EKLINS----
>304/1-422
-------MSVLTCFKAYDIRGELGTELNEEIAYRIGRAYAE--VI-QPQRVVVGGDVRLTSESLKHALADGL
RDAGVDVYDIGLSGTEEVYFATFHFGMDGGIEVTASHNPINYNGMKLVADSQPISGD--SGLKD----QRLA
QHRGR---YLISQPYIEHLMSYIPRNTPMKIVINSGNGAAGHVVDALEVELGATFVKLHHQPDGSFPNGIPN
PLLQECRADTARAVV-EHADFGVAFDGDFDRCFLFDHQGRFIEGYYIVGLLAESFLNKAPS-TIIHDPRLTW
NTVDIVTDKGGNPVMSKTGHAFIKERMRKEDAIYGGEMSAHHYFRSF-AYCDSGMIPWLLVAELIGVRQSLS
QLVSERMRAYPASGEINSLLT--DPAAAIA---RVRP------DETDGISLTFADWRFNLRSSNTEPVVRLN
VESQDVRLMEEKTRTILALLRQC--------
>305/1-437
-----MKPVLPGVFRAYDIRGVVDVDFDPEWVECFGRAAGV--YFQGLSQAVLGHDCRLTSPEYQARLAVGL
ASSGLDVVCLGMVPTPVFYYAVKALGRKAGIMVTASHNPPEFNGFKVWCGETTIHTQAIRELYDMAAGE-FA
SGSGI-VCEDIKPAYVEHVVDQMVLPRAVTVVVDGGNGAGGLLCAEVLRQAGARVIPLFCEPDGRFPNHHPD
PVVLHNVADLAARVV-AEADFGVGLDGDADRIGVVDGTGRLLYGDQILALYARAVLANHPGGTVIGEVKCSH
LLYKDIAAHGGHPVMAATGHSLIKSRMRETG-ILAGEMSGHMFFADR-YYGDDGLYAAARLAEIVAASVPLA
DML-ADWPATVNTPEIRMDCPKVEK---AKAYFKDRF------IDVDGVRLTFPDGWGLLRASNTQPVLVLR
FEAETEARLAEIRRVIAGWIAELGGVA----
>306/1-425
------MVDVAAIFKAYDVRGVVPDELDEAVARATGAAFVE--VLAGPGSVVIGYDMRPSSPGLAAAFAEGV
TSTGADVVDIGLASTDQLYFASG-RLQLPGAMFTASHNPAKYNGIKMCAGASPVGAE--SGLRD----ADLV
AVPGR---VKLLTAYADHLNDLV--DSGLKVVVDAGNGMGGHTVPAVFAT-GVEIVPLYFELDGDFPNHEAN
PLDPKNLVDLQAKVV-EAADLGLAFDGDADRCFVIDELGAPISPSAITGAVAVRELAKHPS-VVIHNLITSK
AVPELVAEHGGTPVRSRVGHSYIKQQMAETDAVFGGEHSAHYYFRDF-WRADTGMLAALHVLAALGEQRPAS
EVFA-EYERYVASGEINSRVD--DAAATVA---AIEGRDGTTVDRLDGLTVDA--GWFNVRASNTEPLLRLN
VEAGDAATMQRVRDEVLALITEEKN------
>307/1-428
-------MISTKAFKAYDIRGIVPSEVNEELAYRLGRALAW--KL-QAKKLVVGHDIRLSGPSLSEAAVRGM
RDAGADVLDLGQCGTEMIYFATAHLKTDGGMMITASHNPKDYNGMKLVSEARPISAD--TGLKE----AELV
ATRGS---YVIVPSYVDHLLSYIVKTLPLRIVANPGNGGAGPIVKELAKHLPCQFILINDTPDGTFPNGVPN
PLLTENRAATSEAVK-ENADLGIAWDGDFDRCFFFDENGRFIEGYYLVGLFAQYFLQKHPS-KILYDPRLTW
NTEDIIARYDGQPVRCKSGHAFIKECMRRQGVLYGGEMSAHHYFRDF-SYCDSGMIPWLLLISLLSTSMTLS
QLVDARINEYPCSGEINLKVK--DADEVLE---RLSSHFRSGIDRMDGLSVVY--NWFNLRKSNTEPVVRLN
VETGDKDLLKQKTREMLELIGGERA------
>308/1-419
------MRNLSVIIKAYDVRGVVPDEWDEGIARRIGAAFAE--LVSGATAVVTAHDMRDSSVPLSRAFAEGV
LSRGVDVVEAGLGSTDLLYFASG-SLGVPGAMFTASHNPAQYNGIKLCAGATPVGQE--SGLAT----REWA
ERTAS---IRLLAEYAAHLRSLV--DSALRVVVDAGNGMGGHTVPVVLAGLPLEVLPLYFELDGSFPNHEAN
PLDPANLVDLQAEVR-RTADIGLAFDGDADRVFVVDERGEAVSPSAVTALVAVRELAKGRT-TVIHNLITSR
AVPEIVREHGGEPVRTRVGHSFIKAEMARTDAVFGGEHSAHYYFRDF-WRADTGMLAAMHVLAALGEQRPLS
ELT-AGYSRYAASGEINSTVATRET---FE---EQDG-----VDELDGLTVDLPDGWFNLRASNTEPLLRLN
VEAPDEARMTRLRDRVLEMV-RA--------
>309/1-419
--------MSLPAFKAYDIRGRVPDELNEDLARRIGVALAG--QL-QSGPVVVGHDVRLASPSLQAALSAGL
RASGREVIDIGLCGTEEVYFQTDHLQAAGGVMVTASHNPMDYNGMKLVEHARPISSD--TGLFA----RDTV
APIAA---ERDKSAYIAHLLSYVSATKPLKLVVNAGNGGAGAIVDLLAPHLPFEFVRVFHEPDGHFPNGIPN
PLLSENRAATANAVK-QHADFGIAWDGDFDRCFFFDANGRFIEGYYLVGLLAQAILAKQPG-KIVHDPRLTW
NTIEMVEDAGGIPVLCKSGHAFIKEKMRSENAVYGGEMSAHHYFREF-AYADSGMIPWLLIAELVSQSRSLA
DLVEARMQKFPCSGEINFKVA--DAKAAAA---QSPA-----LDYTDGVSAEF--AWFNLRSSNTEPLLRLN
VETGDAALLEQRTREISDLLNA---------
>310/1-434
------MNVPSNIFREYDIRGEAETDLSSPNVLAIARSYGT--YLKGITKASVGGDVRISTERIRQDVIQGL
TDTGIDVIDVGTVTSPLLYWSLFHHDIDGAIMITGSHNPKDMNGLKM-LGKSTIYGDEIQKIRE-----VEK
DDFGD-VSVDLWPDYLEMLKSKI--Q-GLKVVADAANGTASLRIVDFLESLGCEVIPLYCDPDGTFPNHHPD
PQKRANMQDLIASVK-ENADVGFGFDGDADRIGVVDDSGEIVWGDILMALYWREILPKNPGSTAIIEVKCSQ
ALEDEVRRLGGVPHYYKAGHSLIKAEMKRIGALFAGEYSGHIFFADEYYGFDDSFYAAGRLLRMLSKSQTLS
EML-SDMPVYYHTEEVRVDCPDDRKFEVLA---EHEA------ITVDGLRIVYPKGWGLIRASNTQPVLATR
CEGKTPEDLEYIADVKKRMLDAGLPDFEWTY
>311/1-426
-------MEKLTCFKAYDIRGKLGEELNEDIAWRIGRAYGE--YL-KPQTIVLGGDVRLTSESLKLALAKGL
QDAGVDVLDIGLSGTEEIYFATFHLGVDGGIEVTASHNPMDYNGMKLVKGARPISGD--TGLRD----QRLA
EKRGS---YILQKEYIDHLLGYIVANKPLKLVINSGNGAAGPVIDALFKALPVTFIKVHNTPDGTFPNGIPN
PLLPECRDDTRNAVI-EHADMGIAFDGDFDRCFLFDEKGQFIEGYYIVGLLAEAFLEKNPA-KIIHDPRLSW
NTVDVVSAAGGEPVMSKTGHAFIKERMREEDAIYGGEMSAHHYFRDF-AYCDSGMIPWLLVTELCLK-QTLG
ELVRDRMAAFPASGEINSTLA--QPAEAIA---RVEHHFAIHADRTDGISMSFPQWRFNLRSSNTEPVVRLN
VESADTALMEARTKDILALLNQ---------
>312/1-432
-------MDELTCFKTYDIRGEVDVNLTPDIARRIGRAYAI--WL-HPRRVVVGTDVRLSSEALKTALIDGL
TAGGVEVIDLGMTGTEEVYFATRELRADGGIQVTASHNPAQYNGFKLVLEARPISND--NGLLE----KALA
ERRGG---VFNRPAWVNCLLRVLPPERTLRLVVNAGHGTAGPALDALLKHAGVEFIRIHHQPDGRFPAGVPN
PMLPENRQSTRQAVI-EHADAGIAWDGDFDRCFFFDERGDYVENYFLVGLFAEYFLRRYPS-RIILDPRLIW
NTLDVVARCGGTAIVSKTGHAFIKARMRRENAIYGGEMSGHHYFRDF-GYCDSGMIPLVLMLQILGA-QPLS
HLMRHAQARYPVSGEINLTVN--EPATLLH---DVAAHYAPSADDCDGLSLAF--AWFNLRASNTEPLVRLN
VETRDAALLVHKTHEVLMLI-SALQAAKETL
>313/1-427
----------MDCFKAYDIRGKVPTELNEPIAYNIGRAYAS--LF-HSENVVVGHDMRHESLELSDALVAGL
NDAGVSVIDLGLCGTEEVYYATAELGTDGGIMVTASHNPRGYGGMKLVSHAVPLSS---AELRA----RMQI
LSKGS---IRLRESYVKHMLSYVDRDRPLTLVADPGNGCAGPVVAELAKYLPYNIIFQNETPDGSFPNGVPN
PLLPENRIRTAQAVL-DHADLGIAWDGDFDRCFFYDSSGRFIEGYYIVGLLAQMLLQQHPQ-TIIHDPRLTW
NTIEMVQQARGKTIQSKTGHAFMKQYMRQYDALYGGEMSAHHYFRSF-HYCDSGMIPWLLITQLMCQTQTLA
QLVDDRIKAYPCSGELNFTVS--NPQQIIERVHDYYRSSDAVVDFIDGLSMGF--SWFNLRSSNTEPLLRLN
VESRDEELMREKTKQLSYLI-SSGEL-----
>314/1-427
--------MNAHIFRANDIRGLAHSELTPQLVSAIGAAFAR--MLKKHPRVFVGKDARTHSETLAHSFLAGL
ASVPCEVVYGGDCTSPISYFAAG-GGFDATVMVTGSHNPPEYNGLK-MLGGRSLSP---DQITT-----RLG
C--GR---VDVLVRYREYLCSLF-PTQGMRIGIDCANTTMALVAPEVLGCLGAEVHALFTEIDGTFPNHHPD
PTIAENLTDLMDLVR-QQLDVGFAYDGDGDRVGVVLDDGRILWSDQLLLLFARDMARRYPGPTVVSEVKCSQ
LMYDGINRLGFRAIMGKAGHSFIKSRMLDTGALLGGEMSGHIFFADEYLGFDDALYASCRFACLL-K-Q-GV
DIWDEEFEQVCSTAELRLESDDQRKDAVVRSASGIQD-----IIDVDGLRICFGAGWALLRASNTQPALVMR
VEAATPAELERYQCFVEQLIERVSPRVAEA-
>315/15-444
GKGGCGVHDLSRIFKAYDVRGVVPSEFDEEVARATGAAFVR--LL-GADRIVTAHDMRESSVPLAAAFADGA
TSQGADVVAAGLGSTDLLYFAAG-SLGLPGAMFTASHNPAKYNGMKLCAGAAPIG--QETGLADRALIEGIP
EHAGP-RTTDLRDDYARHLRSLV--DAGLTVAVDAGNGMAGLTVPCVLGGLGLTIIPMYFELDGSFPNHEAN
PIEPENLRDLQAKVR-ATADIGLAFDGDADRCFVVDERGEIVSPSVITALVAERELRREPA-TIIHNVIVSR
AVPELVAQSGGVPVRTRVGHSFIKAEMARTGAVFGGEHSGHFYFRDF-WRADSGMLAALHVLAALGS--PLS
ELL-GGYARYVASGEINSEVA--DA---MS---QVA-------DHLDGLTVSLADGWFNLRPSNTEPLLRLN
VEARDDASMCRLRDDVLVSIRGGRENSA---
>316/1-425
-----MRKVSPNIFKAYDIRGLYEKDIDGDVAELIGRAFAH--VLLSGKKVALGRDMRLSAPELAARYRDGL
VHEGVSVLNAGQVGTEMLYWLVGSRELDGGLMCTASHNPKAYTGAKLVQGALALSGD--SGIQD----RRLV
EGGGR---CIIYEEFLEFVEPSR---KPLKVVVDGGNGMAGPMVGPLLEQLGLDLITSYWRPDGNFPDHEPN
PLLPENREFIIKRVI-EEADLGIAWDGDADRCFFIDDTGRFVDGDFLTALLAESLLSTRPA-TVLYDVRASR
AVRDVVREHHGTALMNRVGHAFFKTRMRETAAIFGGEVSGHYYFHDF-YCADSGTIPALLVLELLSRTRRLS
ELLEPLQSRYFISGEINSEVA--DSAATMRAIER--RFSDGRVQRLDGLSIDYDD-WFNVRASNTEPLLRLN
LESSEADM--EARDEVLALIRG---------
>317/1-434
------MHDLSRIFKAYDVRGVVPSELDTDVAHAVGAAFVR--VL-DAPRIVVAHDMRDSSVPLSEAFAAGA
AGQGTDVIMAGLGSTDLLYFAAG-SLGLPGAMFTASHNPARYNGIKLCAGAAPIG--QGTGLGE----RALA
EGVGP-RTHDLLAPYVRHLHTLV--DSALTVAVDAGNGMGGRTVPAVFEGLPLSVHPLYFELDGSFPNHEAN
PIEPENLRDLQAAVR-ATADIGLAFDGDADRCFVVDERGEIVSPSTITALVAERELAREPA-TVIHNVIVSR
GVPELVRELGGVPVRTRVGHSFIKAEMARTGAVFGGEHSGHFYFRDF-WRADSGMLAALHVLAVLGEQRPLS
QVLA-GHARYVASGEVNSTVA--DAAAVMT---EIEKAYAGDADHLDGLTVTLGGEWFNLRPSNTEPLLRLN
VEAPDHATMARVRDEVLTRIRREKPREKPL-
>318/1-439
--MSEAHIFHPTVLREYDIRGIVGKTLTPADARAVGRSFGT--VVKGGKTVCVGYDGRLSSPELEEALVEGL
VSTGLHVLRIGLGPTPMLYFATRDREAAAGIMITGSHNPPDYNGIKMMGKGPVYGQ-QILELGT----AAKA
DERGE-EKIDVQDEYVARLLKDY---DGLKIAWDAGNGASGEILRRLTAKLPGTHVLLFDEIDGNFPNHHPD
PTVEANLVDLKKAVA-EHCDIGIGFDGDGDRIGAIDHKGRVVWGDQLVALYAADVLKSHPGATIIADVKASQ
ALFDEIAKHGGNPLMWKTGHSLLKAKMAETGSPLAGEMSGHIFFADK-WYGDDALYCGVRLVGLVSD-TTLA
DLR-DGLPDMVNTPETRFQI-DEERFAVVE---EVK---SGKVNDIDGVRVTTDDGWWLLRASNTQDVLVAR
AESYSTDGLERLKGALIEQLVSAPSFEGGGS
>319/1-425
-------MIDRGIFRQYDIRGVVPDNFNKEVIKQIANTFAY--QVKEETGVTVGRDVRLSSDELFEGVKEGL
IDAGVNVVELGRCPTPVTYFSAFHLNPDGFIMITGSHNPPEYNGMKF-IGKTTFHSEKIQSVYE-----NIM
KGYGT--NYDIVSAYIDWNVEHF--KKEIKVVIDAGNGVASRVAPEIFKRLGVDTVELYCEEDGRFPNHHPD
PT-EANLKDLIETVK-KEADFGIGYDGDADRIGVVDESGNIVWGDMLLIVYTKELKKFYEKPKVIADVKASQ
VFFDYAKKIGAEPIMWKTGHSLIKNKLKETNAELAGEMSGHIFFNDRYFGYDDAIYSSVRFLEAV-N-EKVS
DLLS-DVPKVYNTPEIRFECPEDKK---FEIVKKLTEKYNIDIIDIDGIRVIFEDGWGLLRASNTQPVLVMR
FEASSKDKMAEYQNIIKNLI-----------
>320/1-421
------MPDLGGIVKAYDIRGLVPEQWDEDVAAAFGAAFVS--VT-GVDTVVIARDMRESGVGLSAAFARAA
AAAGADVLDAGLCSTDELYYVSG-SRDIAGAMFTASHNPAVYNGIKLCPGARPISMD--TGLAA----RDKA
QKPGT---VQFLEGYAAHLRGLV--DSGLNVVIDAGNGMAGHTVPAVLG--PVDVVPMYFELDGNFPNHEAN
PLEPANLVDLQKAVV-ERADLGLAFDGDADRCFVVDERGEPVSPSAITALVAEAELARHPS-TVIHNLITSR
AVPEVITENGGKAVRTRVGHSFIKAEMAKADAVFGGEHSAHYYFRDF-WFADTGMLAAMFVLRALGS-VPLS
DLVA-SYDRYVSSGEINSTVA--DQSAKLS---EVEDRAGTSVDHLDGLTITFADGWLNLRPSNTEPLLRLN
AEAPTVERMRELRDEVLAQVRR---------
>321/1-417
--------MKIDCFKAYDVRGRVPDQLNPEVVYAIGRAFAE--EV-RPGRTVVGHDIRLSSPALAQALTEGL
TAGGSDVADIGLCGTEEVYFATAHYGAGGGVMVTASHNPLDYNGLKLVSEARPISGD--SGLQA----RACA
EPQGQ---VLHRPDYIARLLASVREAPKLRVVVNPGNGGAGPVLEALEPHLPFELIHVNFEPDGHFPNGIPN
PLLPQNRAATADAVR-RHADLGVAWDGDFDRCFFFDAAGNFIEGYYIVGLLAQACLEG--E-RIVHDPRLTW
NTIEMVRAAGGEPIQSKTGHAFMKERLRHEDAIYGGEMSAHHYFRDF-YYCDSGMLPWLRVAELMGRRQPLG
DMVAERMARYPCSGELNFEV---ADVAMFAGQGGVE-------DRTDGVSLEF--SWFNLRSSNTEPLLRLN
VETRDPALLERRVEELSRLIRG---------
>322/1-420
----------MSIFREYDIRGIFGKDLTRNHVFAIGVFVGQ--RIQGQRIVFVGFDARVHSQELLEWLGAGL
EHGGVDVVEIGMVPTPVAYFCTY-HEIDSSIMITGSHNPPEYNGFKIKFYGSQIQS-LRQEIESSNLVA-IP
RSRDR-VCVDALSQYVAFLSTHF-QSENYAIALDYGNGVAGLGMERILENLGIHHQSLYANPDGTFPNHHPD
PSEEKNLKDLKDLMR-TQLPIGLAFDGDGDRIALLT-QNHHFKGDELGILFAKQIAQNN-P-LIIGEVKCSQ
VMYDAINAFG-KGLMYKTGHSNLKVKLKELGADLAVEMSGHIFFHDR-YYGDDATYAGLRALELFASPKELE
DVI-AQLPKVYATPEEKIPTTEEEKASLL----GFPK----IV--IDGVRVVFEKGWGLVRASNTTPVLVTR
FEAENEALAMEYKKALLKLL-ES--------
>323/1-420
-------MTKLTCFKAYDIRGRLGEELNEEIAWRIGRAYGE--FL-QPKTIVLGGDVRLTSETLKLALAKGL
QDAGVDVLDIGMSGTEEIYFATFNLGVDGGIEVTASHNPLDYNGMKLVEGARPISGD--TGLRD----QRLA
ERRGR---YIPRDAYIDHLLGYIPDNKPMKLVLNSGNGAAGPVVDAIFKALGVELIKIHNTPDGNFPNGIPN
PLLPECRADTRDAVI-EHADMGVAFDGDFDRCFLFDEKGQFIEGYYIVGLLAEAFLEKNPA-KIIHDPRLSW
NTVDVVTAAGGKPVMSKTGHAFIKERMRHEDAIYGGEMSAHHYFRDF-AYCDSGMIPWLLVAELCLK-QSLG
ELVRDRMAAYPASGEINSTLA--EPAAAIA---RVER------DRTDGISMSFVDWRFNLRSSNTEPVVRLN
VESGDIPLMEARTRTLLALLNQ---------
>324/1-432
-----MARIAPEIFKAYDIRGIVGKTLTEEAAYLIGRAFA-----ARAAAVAVGRDGRLSGPVLSENLIRGL
TDSGMDVTDIGMVATPMLYFAAVKECGGSGMMITGSHNPPDYNGFKMMLGGETLAGEAIQELLA-----IRQ
EQFGS-VAVDIYPAYEAAITAHI--QA-MKIVIDAGNGVAGAYAGRLYRALGFEVEELFCNVDGHFPNHHPD
PA-PENLQDLIRALQ-NGAEIGLAFDGDGDRLGVVTKDGNIIYPDRQLMLFAQDVLSRNPNGKVIFDVKSTR
LLAPWIRRHGGQPLMGKTGHSFIKAAMKREGALLAGEMSGHTFFKERWFGFDDGMYAGCRMLEILSRSSNPS
AILN-SLPQSISTPELNIDLEKLAATAQFD---GAEE-----VITIDGLRVEFSDGFGLMRASNTTPVLVLR
FEADNENSIRRIQQQFKTIL-ESHPSLHWPL
>325/15-429
IGKDVNMSQSLNCFKAYDIRGKLGEELNSDIAYRIGRAYGE--FL-KPKTVVVGGDVRLTSEELKLALADGL
RDSGVDILDIGVSGTEEVYFATFHLGVDGGVEVTASHNPMDYNGMKLVSKAQPISGD--TGLRD----QHLA
EKRGE---YIIEQDYIDHLLGYVTANSPLKLVVNSGNGAAGHVIDAIERKL-QEFIKVHHQPDGNFPNGIPN
PLLPECREDTAQAVR-EHADMGIAFDGDFDRCFLFDEQGGFIEGYYIVGLLAEAFLEKEAA-KIIHDPRLSW
NTIDVVTQAGGVPVMSKTGHAFIKERMRKED-VYGGEMSAHHYFREF-SYCDSGMIPWLLIAELCKQS--LG
QLVKDRMAAYPASGEINSKL--ADP--------AKA-------DTTDGISLEF-A-WRFLRSSNTEPVVRLN
VES-NPALMQEKTEEILALL-RS--------
>326/1-421
-------MAALTCFKAYDIRGELGTELNEDIAYRIGRAYGE--FL-RPETIVVGGDVRLTSESLKMALANGL
RDSGTNVLDIGMSGTEEIYFATFHLGIDGGIEVTASHNPMNYNGMKLVEGARPISGD--TGLRD----QRLA
EERGS---YIILDAYVDHLMGYI--NANMKLVINSGNGAAGHVIDEIFQQAPVTFIKVHHQANGNFPNGIPN
PLLPECRKDTSEAVQ-KHADLGIAFDGDFDRCFLFDENAEFIEGYYIVGLLAEAFLKKETA-KIIHDPRLTW
NTVDVVTKAGGVPVMSKTGHAFIKERMREENAIYGGEMSAHHYFRDF-SYCDSGMIPWLLVSELVATKETLS
EQVKQRVSAFPCSGEINFKV-KNSKKTITP---NSK-------NNLDGVSIEN--DWMNIRNSNTEPLLRIN
LESKCRETMEKYTNEVVQLIEGNNND-----
>327/1-424
------------MFKAYDVRGRVPEELNEEIAYRIGAAYAE--VI-KPEKVVVGMDVRDSSEMLSAALAKGL
TDMGVDVYDIGLCGTEEVYFSTFHYKLDGGIMVTASHNPLGYNGMKFVEQSKPISGD--SGLND----RDLV
LNKGK---ILHRDEYIKHLLGYVTASTKLKIAADPGNGCAGVVMEEIEKFLPFEFVHVHYQPDGTFPNGIPN
PLLEENRASTAEAVK-SSADLGIAWDGDFDRCFFFDENGEFIEGYYLVAMLAEEMLKSDKA-KIVHDPRLMW
NTVDVVNAAGGEPVMSKTGHAFIKERMRLENAVYGGEMSAHHYFRDF-AYCDSGMIPWLLVVSLLSKKCSLS
SLVEGYIAKFPCSGEINSTVD--DAKAKINMIEEKYKDAAVDVDYTDGLSMAF--EWFNLRMSNTEPLLRLN
VESKDIALMEEKRDELLKLIRNN--------
>328/1-428
--------MNLKCFKAYDIRGKVPEEIDENLAYKIGRAFSE--II-CPSSVVVGKDIRLESNMLARELINGL
LDSGVDVIDIGLCGTEEVYFATSFYNAGGGIMITASHNPKGYNGMKLVENSKPISGD--SGLQD----KKLI
ESKGR---IKSKDAYIKFILGFIKEETGLKLVVNAGNGCAGPVVDLLENELSVEFIKIHNKPDGNFPNGIPN
PLLPDKRQATSQAVI-KNADMGIAWDGDFDRCFLFDENGEFIEGYYIVAIIAEALLKDKPS-KIIHDPRLTW
NTIKIVKSAGGIPVMTKTGHAFIKERMRQEDAVYGGEMSAHHYFRDF-FYCDSGMIPWLLVAALVKKIK-LS
EMTREMMSNFPVSGEINRSVE--DPEKTISMIIEKYRNDSLEIDHTDGVSMSF--EWFNLRMSNTEPVIRLN
VEARNDIALMEAKDELLRLI-KHLN------
>329/1-440
------MLRGKDIFRKYDIRGVYGKTLNCNTAESAAKAFAT--QVISETGLSVGRDVRESSSDLFEAVCNGL
TSSGVNVVDLGVCPSPLAYFSMYSEQTDGYIMITGSHNPPEFNGIKV-TKNTVYHSEKIEQIYTDIIMKNFP
KKKGR---IDIKIDYINYLNEHF--KKDPKIVIDAGSGTASDIAPVIFKNLGVEVHELYCTPDGSFPGHHPD
PT-ESNMAEAKELLL-KIADFAVGFDGDADRLGALDNKGRMMWGDQLIGVFAHDIAQHNQGRKIVADVKASK
GLYEHIEAIGMVPVMYLSGHSMIKEKMKQEKAVLGGEMSSHFFFADRYFGFDDGIYASVRLLEAVKTN-TIR
CSADMIIPAYINTPEIRKKCQDEVKFQIIKYLRDNTD-----IISIDGLRITFDSGWALIRASNTEPLLVTR
YEAVSKKDLHNIRQIVEREIKDIQKKDQTG-
>330/1-422
------MELKSSAFKAYDIRGKFPEEVNEELAYRIGRVFPT--LF-NAKRVAVGHDIRLSGPDIQKALELGL
TEMGCEVVDIGQCGTEMIYFATAHLGLDGGIMITASHNPKEYNGLKLVKEARPISGDGLKDIEA----KVMA
GELGE---VDIMKDYIDHLLTYVMSAKPLKIVVNSGNGAAGPAIDELEKRLPFNFIKVNNNPDGTFPNGVPN
PLLMENREATAKVVR-EEADLGVAFDGDFDRCFIFDENGDMIEGYYIVGFLAKAFLNKNPA-KIIYDPRLTW
NTIELVEEAGGVPVMCKSGHAFIKDCMRKEDAVYGGEMSAHNYFKDF-SFCDSGMITWLLVAELLCE-K-MS
EMLKERMERYPISGEINSTVA--DAKAVMA---AIEEKYGSTGCKMDGFSVDYPE-WFNVRISNTEPVVRLN
VET-RGDK--KLLEEKQQKF-----------
>331/1-432
------MALSPHIFREYDIRGDADRDLTDAVVETIGRSYGT--WLRGFNRMSIGGDVRLSTPRIRAALTRGV
LAAGVGVIDVGTLTTPMLYWSLHHLDLMGGIMITGSHNPPNMNGLKLCWDKATLWGDDVQAIRR------IA
D--GQT--HSIPDAYLSMLKSRFPFHRRFRVVCDSGNGAAGPFTKRFFELLGCDCTELYGTPDGRFPNHHPD
PQKRENLQDLIACVR-EAADAGFAFDGDADRIGVVDERGEVIFGDRLMALYWREIMEEHPGAEVIIEPKCTM
ALAEEVERLGGRPLFWKSGHSVIKAKMREIGSPFAGEYSGHMFFADE-YYGDDSFYAAGRVLRILAKTRKLS
ELM-SSIPLYPTTEEARIDCPDEEKFDVLK---DHQG------LTHDGIRILYP-GWGLIRASNTQPVITVR
CEGRSQEDLELIMDVKRRLLDEGLPDFAWTF
>332/1-419
------MFGDLMVFKAYDIRGIYGRELDENFAYSLGKCIGK--KF-ENKKILVGNDVRIGSKELLPYFIVGL
KEY-ADVFYAGTISTPLMYFGTK-GKYDLGVILTASHNPPEYTGFKMCKEAIPLSPI--EEIKP----FKKY
EEAKN---LDIIEEYKKFFLKRC--K--KKIAVDFANGATTIAEKEILNELFDNAVFINDYPDGNFPAHQPD
TL-MECLKDIIRAVK-KNCELGLIFDGDGDRLGIVDENGNVLRGDILTAIIAKEILKEN-A-KIVYDLRCSK
IVPEIIEKYGGIAIKSRVGHYFIKKLMHEIDAEFAGELSNHFYFKEI-GYFESPLLALNYILKAMDEEKSLS
ELNK-EFSKYPHSGEINFRVK--DQKYIME---KIKE----HFEELDGISIYC-KNWFNLRPSNTEPLLRLN
LEADDEKTMKEKVEEIKNLIAKLDASL----
>333/1-431
-------MFKSTIFREYDIRGIADVELLDADVEQLGRAFGT--YMHAGSKVNLGRDTRLSSPRLRDALIRGL
MASGCQVTDIGVVPTPVLYYSVFHLKADGAVMITGSHNPSEFNGFKTVIHGEAIQE-IRMLIER----Q---
-GEGTS-AD-MVTPYVEEVASQFKRR-G--CVFDAGNGTGGPVMHRILERINVAATEMYFEMDGRFPNHHPD
PTVPENLRALIDKVR-ETADLGIAFDGDTDRIGAVDDQGTVVWGDQLMIIYGREILTRKPGATFIGEVKCSQ
LMYDDLKARGGNPIMWKTGHSLIKAKMQETGAELAGEMSGHMFFADRYYGFDDALYSACRLLEIVSNSQPLS
AQLA-DMPKTVTTPEIRFDCPDELKFAVV----SRARAKHKTL--VDGVRVIFPNGWGLVRASNTQPVLVMR
FEATTPELLQEYRREVESVVERAKGAAQSA-
>334/14-456
YAYESEPLVKPTGFREYDARWLFGSEINLMGVQALGLGLGT--LIGQKPEIVTGHDFRSYSASIKYALISGL
MASGCTVHDIGLCMTPMAYFAQFELDVPCVAMVTASHNDNGWTGVKM-GANRPLTPDEMTRLKE-----VLG
AKPGGYRFHNFPARYIADLTKHAKLKRKLRVVVACGNGTAGAFAPQVLQAIGCEVIPLDTELDHSFPKYNPN
PEDMEMLHAMRDAVL-AHADLAFGFDGDGDRCGVVDDSGEEIFADKVGVMLARDMSAIHQDARFVVDVKSTG
LFVTDPQAQGATTEYWKTGHSYMKRRTHESKALAGFEKSGHFFLPYG-RGYDDGLVSAIAICEMLDP-KTMS
DLK-NALPKTWSSPTMSPHCADEAKDAVVKHFEAAQG--------VNGVRVTCADGWGLVRASSNKPELVVV
VESPSEARMHDMFAAINAVLGGHPEVGEYNQ
>335/1-422
--------MNTHIFREYDIRGLVDKDLTEEVVELLGKGLGS--AIQDGRSIAVGRDCRESSTRFRDALCRGL
TSTGLHVLDVGVVPTPLTYFAANTLPVDGLAMITGSHNPPEYNGFKIVFHGPEIQA-LRQSIER----RDFV
VGHGT-TPYDIITPYNHFIQQTV--KKGMRIVIDAGNGTGGAVAVPLFRAMGFDVVPLFCEMDATFPNHHPD
PTVVENLEDLIAAVK-REAEVGIAYDGDSDRIGVIDDQGNILWGDQLMVLFSRYVLKESPGAAIVGEVKCSY
TLYDDIAKHGGKPVMWKAGHSLIKAKMKETHAELAGEMSGHIFFKNR-YFGDDAVYSSARLLEILTP-RKLS
ELL-ADVPKSPEL-RVDTREE--KK---FELVRRAT-------VDVDGVRVTFPDGWGLIRASNTQPILVLR
FEASTPERLQEIQQLIEGTVAEAGA------
>336/3-450
EKKDQAPGLPDSIFRTYDIRGIVTQGFNADVARLLGRAIGS--EAQGQRRVIVARDGRHSSPELVAGLTEGL
QQVGRDVIDLGCVPTPLMYFATHHLGTGAGVMVTGSHNPPEYNGMKIMAGGRTLSGDDIQDLRR----R-VH
EDYGT-RETDIVPDYLARVTGDVRPDRPLKVVLDAGNGVAGAVAPALFRALGCEVEALYCEVDGSFPNHHPD
PAEPKNVAELIDRVR-AGADVGLAFDGDGDRLGVVDNEGRIIWPDRQLMLYAQDVLSRRPGEPVIFDVKCSA
HLARVIREAGGEPCMWKTGHSLIKAKLKETGAPLAGEMSGHIFFEERWYGFDDALYTGARLLEILAA--SSA
EVFA-ALPDAVSTPELRVNLEEGEPTPLME---RLLAAGRERFHTIDGLRVEFPDGWGLIRSSNTTPSLVLR
FEADDEAALERIKAAFRALLESIRPGLSLPF
>337/1-437
----MNTLPRREIFKAYDIRGIVETALTPEVVEQIGHAIGS-----EARAIAVGRDGRLSGPQLVQALTNGI
RKSGIDVIDIGMVATPVLYYAAHELCHYSGVMVTGSHNPPEYNGLKIVLGGETLAAETIQSLR-----R-IE
QNNGY-RQHDIIPAYLQRIVEDV--KARIKIVVDCGNGVTGILAPELYRRLGCEVIELFCEVDGTFPNHHPD
PSVPENLQDVIRTLA-TTAEIGFAFDGDGDRLGVVTKDGSIIFPDRQLMLFAADVLSRNPGGQIIYDVKCTR
TLAPWITQHGGKPIMWKTGHSFIKAKLKETG-LLAGEMSGHIFFQERWYGFDDGLYAGARLLELLSK-QTDP
EAVLHALPDTINTPELQIRLKE-NHALIQE---ANFPEA-DQVITIDGLRVEYKDGFGLIRASNTTPVAVLR
FEADNQDALKRIQQDFRQIILQARPDANLPF
>338/1-425
-------MINQSIFRMYDIRGRVGTDLDEVAVRAIAAAFGK--YVRGRDKIIVGRDNRFSSPRFRELVVETL
LLSGLDVVDIGEVITPMFYFASRHLDIDAGMMITASHNPGEDNGFKLLLGNSTIYGEDILKIAE------AE
AGFGN--FYDISPAYQQDIMKRI--K-GLKVVVDCGNGTAGFIAPRLFRELGCEVIELYCDSDPSFPNHHPD
PVKVENCQDLIQVVK-AEADLGIGFDGDGDRLGVVDTEGNIIWGDMLMILFWREILPSYPGTDCIVEVKCSQ
SLIDEINRLGGKPIIYKTGHSLIKARMKEIG-VFTGEMSGHMFFADEYYGYDDALYAAARLLRILSE-QSLN
ELLA-DVPRYHATPELRVKSSS-EKFAVVE---RVLSHYRNHHIDIDGARILF-PGWGLVRASNTGPELIVR
CEAGTPEELERIKAELFAFL-EV--------
>339/1-415
-------------------------------MLDIARAFATHAIIKGHSKILLGRDNRLSSPHLRELALEAI
LDSGCDVVDLGMVVTPVFYFASRHLDIKAGIMITASHNPGEYNGCKLLIFGEEIQN-IRQRIERQDFFA-GP
RKLET---IDIIPDYIEMIKSKI--K-GAHLVVDCGNGTASTLAPQVFRSLGCEVSELYCDSDPSFPHHHPD
PVDPQNMVDLVAEVK-KTADLGIGIDGDGDRLGVVDARGNMIWGDMLMILFWRDILPRYPGCECIVEVKCSQ
ALIDEIERLGGKPLIYKTGHSLIKSKMKEINAVFTGEMSGHMFFDDY-YGFDDALYAGARLLELLSE-KNIS
EMLS-DVPRYYSTPEIRIPVGDEEKFFIVD---KVREYFKLKY--IDGARILFPQGWGLVRASNTGPELIVR
CEGNSPEALEQIKAELFGYLQDDESSPAEFS
>340/1-430
-----MKQFPHHTFREYDIRGIAGREITPELGYRLGMAFAK--TLGEQRPVIVGRDVRLSGPTLQRAVMQGL
NDAGIDVLDMGMGPTPLAYYAVFHRDGAGCIQVTASHNPADHNGFK-MRGRDSLHG---HEIQA----KQLP
KKPGT---IDIRDIYHRLIVADCPLSRPLKVVIDAGNGPSGIVAAPAYRSLGCEVIELYCEPDGTFPNHHPD
PTVEANMRDLADAVR-AHADIGIGFDGDGDRIGIVDECGSLIAGDILLLLLAKQLLTRYPGATVISEAKSSQ
HLYEGIRAAGGNAVMWRTGHSLIKAKMKETGALLAGEMNGHFFFADRFFGFDDAVYAGARIMQLLAH-QPLS
GLVA-ALPRSETTPEIRLPFPDDEK---FT---HFEQ-----INSVDGLRIQY-SWWALLRASNTEAAIVLR
FEAANKALLHAIREEVEQWLNSQIHFTDGRS
>341/1-423
------MQKELTCFKAYDIRGEININIDEAIAYRIGRSVAQ--HF-NAKSIVVAFDARETSPAFSKAVGLGI
MDAGSDLIDIGLSGTEEMYWAVSNFSACAGIVVTASHNPINYNGMKIVSGSKPLDDD--EDFLA----KSLA
EKKGS---SLARAAYVSKTLSFVINAKPLKIVVNSGNGAAGPTFDAIEKRLNNTFVRVDHNPDSTFPNGIPN
PLLPENHHKTADIVK-NVADFGVAFDGDFDRCFFFDETGEFIPGEYLVGLFASIFLAKEPS-TIVHDPRVIW
NTQDIVTQIGGKAEQSKTGHAFIKQTMRKHE-IYGGEMSAHHYFRDF-AYCDSGMIPWLLIAELISLKKSLG
DLVKDRVSAYPSSGEINFTVKS-SISSVLE---NFEV------DEMDGYSLAF-DNWFNLRKSNTEPLVRLN
IESGPIINLQSKVKEISELL-NLPE------
>342/1-427
--MNLKEKMLDVIFREYDIRGLYDKELNEKSVKAIGFCLGQ--TMRGCKNVSVGYDARYSANELFNYLVSGL
NKAGIKIYDIGLVPTPLGYFSLYELKFDANVMITGSHNPKDYNGFKIEFFGVELKE-FSKEVYK-----HLD
DDIEK---YDILNLYVKFMCEQF--SKDYKFGVDCTNGAAGVVIKPLIKALNLKAHVMFAEPDGQFPNHAPD
PT-EENLSAIREFLN-QNYSLAFAFDGDADRMVALS-KTHVFCGDELCYLFAKDIP--N-P-RILGEVKCSK
NLFDEVAKFG-TIFMGKTGHSNIKKMMKEKDIDLAAEVSGHIFFKHRYFGYDDGIYAFLRALELVYK-FDLE
SMIK-ALPKLYTTPEIKIPVNEEEKFKLVE---EFQK------CEIDGARIDFGDGWALLRASNTSPYLITR
FEATSLERAKELESMVFTLFNDIKARFKN--
>343/1-425
------MRDLSRIFKAYDVRGVVPAEFDAEIARLTGAAFVR--LL-DAERIVTAHDMRESSIPLAAAFAEGA
ASQGADVVLAGLGSTDLLYFAAG--SLDPGAMFTASHNPAKYNGIKLCAGAAPIG--QETGLAERAMVEGVP
AGPGR-VTSDLLADYVRHLHTLV--DSGLTVAVDAGNGMGGLTVPATLAGLPLTVVPLYFELDGSFPNHEAN
PIEPANLRDLQAAVR-AAADIGLAFDGDADRCFVVDERGEIVSPSVITALVADRELAREPG-TIIHNVIVSK
GVPELVTERGGIPVRTRVGHSFIKAEMARTG-IFGGEHSGHFYFRDF-WRADSGMLAALHVLAALQP-RPLS
DLLA-GYGRYSASGEINSEV--------MQ---AVEKAYAPHADHLDGLTISFADGWFNLRPSNTEPLLRLN
VEGPDEAAMRRLRDEVLARVRGGRES-----
>344/1-429
--MARSAESVHAVIKAYDVRGVVGEHIDAAFVQDVGGAFAR--LVDSATKVVIGYDMRASSPELARAFADGV
TAQGLDVVLIGLASTDQLYFASG-LFDCPGAMFTASHNPARYNGIKLCAGAKPVGQEAAEVIDG----P-VF
DAPGA-VSEDVLERYASFVRGLVLSDRPLTVAVDAGNGMGGHTVPAVFEPMPVKLEPLYFELDGTFPNHEAN
PLDPANLVDLQRYVR-ETADIGLAFDGDADRCFVVDELGNPVSPSAVTALVAERELAKEPA-TVIHNLITSR
AVPELVTELGGHPVRTRVGHSFIKQQMAETGAIFGGEHSAHYYFRDF-WGADSGMLAGLHVLAALGEQRPLS
ELMA-KYERYAASGEINSTVAE-RTDAVLS---AFAD------DRLDGVTVELADGWFNLRASNTEPLLRLN
VEAATAAEVDALVTEILGIVRA---------
>345/1-448
-MTLMTHPIPASIFRAYDIRGIYNETLTDAWAYEIGRAIGS--EVQGQTAIAIGRDGRLSGPALLQALSEGV
QSTGCAVVNVGLVPTPVLYFATHHEGLNSGVMLTGSHNPGNYNGFKIVIDGVTLSGERIQALHRRIVDQRFA
EGQGE---YDVLVDYQAAFLSAHSLARPMKVVVDCGNGITGLQAPQVLEALGCEVVPLFTDVDGTFPNHHPD
PGDLNNLQDLIASVK-AEADLGLAFDGDGDRVGVVTPAGEVVYPDILLMALAEDMVSRHPGAKVIFDVKCTG
SLFDVIRDAGGEPEMWQTGHSLIKARMKETGALLAGEMSGHIFFEDW-YGFDDALVAAARILGIISRTEGGA
EALFGRYPVLCTTPEININVTDENKFRIVEYLQTNAEFGEGERRVIDGIRMDYADGWGLCRASNTSPKLVLR
FEADNDEALGRIRDLFSKAM-AAVG------
>346/1-427
------MSAP---FKAYDVRGRIPEEINSPFAYRFAQATKE--AL-GPKSVVIGHDMRLDSPALAGALTQGL
LDSGVDVLPVGQCGTEEVYFHTARSGADAGLMVTASHNPPDYNGIKMVKGAAAATPD--NAFNA----EELM
RERGT---LLDRNTYIERLLEEVGQNRPLKIVCHAGNGCAGPIIDLLEKHLPFTFIKIDHDPDPWLPNGVPN
PLLPEKREKASRAVV-EQADLAIAWDGDFDRCFLYDHKGRFVEGYYLVGMIAQRMLKKAPG-TILYDPRLTW
NTIDVVERAGGVAKPCRTGHAYFKRMMREENAIYGGEMSAHHYFRDF-AYCDSGMLTWLDVVCELSETATLA
ETLEERIAAFPCSGEINFTVA--DSKAVQERVAEHYQRFNPELETIDGLGMAF-DNWFNLRASNTEPLLRLN
VETRDQQLLEQKVQELRGLI-EA--------
>347/1-438
------MQVSASIFKAYDIRGVVPSTINDEMAEALGKAFGT--VAEGEKTVAVGRDGRLSGPSLSAALMRGL
AASGVNVIDVGMVTTPMLYFAAN-TLATSGIQVTGSHNPKDYNGFKM-LAGRAIYGEDIQALRR----IESE
GAQGS---RDVEKDYRDRIVSGI--KE-LKIVIDSGNGIAGASAPAIFRALGCEVTELFSEVDGNFPNHHPD
PSKPENLQDLIKALQ-SGAELGLAFDGDGDRLGIVTKDGQNIYPDRQMMLFARDVLSRVPGGTILFDVKCSQ
RLAPEIEAAGGVPLMYKTGHSLIKAKMKEINSPLGGEMSGHIFFKERWFGFDDGTYAGARLLEILSR-VPDA
GILLNGLPTSFSTPELNVACKEGEPHTVVE---ALTKAAHFPASTIDGIRVDWPDGFGLIRASNTTPVLVLR
FEGHTQQALERIEADMLALLRSVKPDASFAA
>348/1-426
--------MKITCFKAYDIRGKLIEQLDERIAYRIGRAFAQ--HF-SAKTVVVGGDVRLTSEPLKLALSAGL
IDGGASVSDLGMTGTEEIYFATKHLGVDGGVEVTASHNPIDYNGMKLVEGSRPVSGD--TGLFA----QALA
EASGQ---YIIMDAYVEHMQSYVVNNSPLKLVVNAGNGAAGKALDAIESALGIEFIKIHHQPDGHFPNGIPN
PLLPESRADTANAVI-QNANMGIAWDGDFDRCFLFDEKGEFVEGYYIVGLLAQAFLEKDPA-KIIYDPRVYW
NTEDIVKNAGGVPIKSKTGHAFIKERMRADDAVYGGEMSAHHYFRDF-AYCDSGMIPWLLVAELCLQNKPLS
EMVAQRIAAFPSSGEINSTLE--NPDASIAKILQAYESKATVVDYTDGIGLEF--DWFNLRKSNTEPVVRLN
VESRDIPLMQAKTKELLDILK----------
>349/1-421
--------MDISIFREYDIRGIYPTTLDEKSAFSIGVELGK--IMKYDKSVFVGHDARVHGRFLFEALSAGL
QSSGLKVYDLGLIPTPVAYFAAG-IQCPNSIMITGSHNPKEYNGFKINFYGKEIQALTKHKIQP----KEIP
E---K---VNALEAYHRYLIKDFLKNK-YKIALDFGNGVGALGLEPILKALNIEFSSLYSDPDGNFPNHHPD
PSEAKNLQDLQVHMQ-KNMAVGFAFDGDADRIAMLS-SHHTYAGDELAILFAKRLHAQT-P-FVIGEVKCSQ
MMYNTINTFG-KTLMYKTGHSNLKIKLKETNAHFAAEMSGHIFFKERYFGYDDALYACLRALELLLE-QSPS
DLENTNLPYSYTTPEEKIAVSEEEKFEIIH---NLQE------INIDGVRVVFKHGFGLIRASNTTPFLVTR
FEGKDEKTALEYKRALLGLL-QISSMK----
>350/15-444
AEIPEVAMIDESIFKAYDIRGVYPESLDESVARDIGRAFVH--HLLSGARVIVARDMRLSGEALQKAFIEGV
TESGADVLDLGMISTDALYFAVGHLEEPGGAMVTASHNPKEYNGFKLCEEAIALSGE--SGINQ----KELI
LVRGS---VGILREYTEHCLGFIREGRPLKIVVDAGNGMAGKMLPPIFERLPFEVVPMYFELDGSFPNHPPN
PIVPENMAELQERVV-AEADLGAAFDGDADRCFVVDENGRTISGDLLAALVAKNILEKEPA-TILYSAVCSK
ALPELIEREGGRPVRTRAGHSIIKPQMREHNAAFGAEHSGHFYFRDN-YFADSGIIALLTVAELVAE--PIS
RLLE-PIDPYVRSGEINSEVD--DQRAVLE---KVEKRGGVETDHLDGLTVDA--GWFNLRPSNTEPLLRLN
VEARDEKTMEQVRDEVLSLVRG---------
>351/19-464
ATERRESMISQSIFKAYDIRGVVGKTLDVDTARGIGRAFGS--EVQGGDAVVVARDGRLSGPELVGALADGL
RAAGVDVVDVGMVPTPVGYFAANERRVDSCIVVTGSHNPPDYNGFKMVLRGAAIYGEQIQALYRRIVDERFE
SGSGT-EQIDVADQYIARIVGDV--KRPLKIVVDAGNGVAGPLATRLFKALGCELVERFTDIDGTFPNHHPD
PAHPENLQDVIQALK-DTAELGFAFDGDGDRLGVVTKDGQIIYPDRQLMLFAEEVLSRNPGAQIIYDVKCTR
HLAQWVKSKGGEPLMWKTGHSLVKAKLRETG-PLAGEMSGHVFFKDRWYGFDDGLYTGARLLEILAKTADPS
ALLN-SLPDAMSTPELQLWLDEGENFRLIE---QLQK------VTIDGLRVEYPDGFGLARSSNTTPVVVMR
FEAETQEGLKRIQEDFRRVLTAAKPDVKLPF
>352/1-430
--------MNAHIFREYDIRGLVDKDLTTEVVELLGKGLGT--IIQGGRSIAVGRDCRESSTRFRDALCAGL
TSTGLNVFDVGVVPTPLTYFAANTLPVDGLAMITGSHNPPEYNGFKI-AGKTTFHSHEIQALRK------IE
ADFGT--PYDIITPYNHFVRQTVVGRKGMRIVIDAGNGTGGAIAVPLFESMGFDVVPLFCEMDATFPNHHPD
PTVVENLEDLIAAVK-REAEVGIAYDGDSDRIGVIDDQGNILWGDQLMVLFSRYVLKESPGAAIVGEVKCSY
TLYDDIAKRGGKPIMWKAGHSLIKSKMKETQAELAGEMSGHIFFKNRYFGFDDAIYSTARLLEILTKA-TMS
ELLS-DVPKTYASPELRFDTKEEKKFEMVK---RATDAGHDII--VDGVRVTFPDGWGLIRASNTQPILVLR
FEANTPERLKEIQALIEGTVEEVGG------
>353/1-446
----MTHDFHPTMLREYDIRGVVGDTLSEKDAYAIGRSFAT--LIAGGGRIAVGYDGRLSSPMLAEALVAGV
NAAGVDALNVGLGPTPMLYYAASTQQVDGGIQITGSHNPPDYNGFKMVFQGRPFFGADIRRIGE----AAAG
DEAGE-GRIDIVDAYVDRLVEGF---GGFRIGWDAGNGAAGPVIEKLTARLPGEHHLLFTDIDGHFPNHHPD
PTEEKNLADLRKLVA-EKLDFGVAFDGDGDRIGAIDGQGRVIWGDQLLQIYAAAVLTDLPGATVIADVKASQ
ALFDRVAQLGGTPLMWKTGHSLIKAKMKETGSPLAGEMSGHIFFADRYYGYDDAPYAAVRLIEAATKLKSVT
ELRG-GMAPMVNTPEMRFQVDEVRKFAIVDEVLDRLATSGARVDRTDGARVMTDDGWWLLRASNTQDVLVAR
AEAVDEAALARLLVAIDEQL-AQSGVARGTQ
>354/1-444
------MTAPKEIFKAYDIRGIVGKTLTPEIVESIGHAIGSEAALRDQKTICIGYDGRLSGPELAAALSRGI
RKSGLDVINLGLVATPMVYFAAYHLQTGSGVMVTGSHNPPEYNGLKMVLAGETLSGDTIQRLRARIDNNDFV
H--GN-GSHDIAPAYIERIASDI--KK-IKLTVDCGNGVPGAFAGKLYRALGCEVEELFCEVDGHFPNHHPD
PSVPENLKDLIENLL-AGSEIGFAFDGDGDRLGVVTKDGSIIYPDRQLLLFAEDVLKRSPKATIIYDVKSTR
NLSPWIKQRGGEPLMWKTGHSLVKAKMKETGAALAGEMSGHIFFKERWYGFDDGLYSGARLLEILSD--DPS
AVLN-ALPDSVSTPEQHIHMREGEPHRLIS---ELQASAKFEGITIDGLRVEYSDGFGLMRPSNTTPVIVLR
FEADNAEALKRIQEQFRSVILAAAPNAKLPF
>355/3-454
DMAHLVPALPDSIFRAYDIRGVVGKNLHAETAYWIGRAIGAQTLAQGEPQISVGRDGRLSGPMLVEQLIKGL
ADAGCQVSDVGLVPTPALYYAANVLAGKSGVMLTGSHNPSDYNGFKIVIAGDTLANEQIQALLT----R-LK
TDLGR-VQKEILDRYFQQINSDVKLAKRLKVVVDCGNGAAGVVAPQLIEALGCDVIPLFCEVDGHFPNHHPD
PGKPENLEDLIAKVK-ETADIGLAFDGDGDRVGVVTNTGSIVYPDRLLMLFAQDVLSRNPGAEIIFDVKCTR
RLTPLIEQHGGRALMWKTGHSLIKKKMKQTGSLLAGEMSGHIFIKERWYGFDDGIYSAARLLEILSKAQDAE
TLFA-AFPNDISTPEINIDVTKFSIIDALQ---RDADWGVANLTTIDGVRVDYPHGWGLVRASNTTPVLVLR
FEADSAAELDRIKAVFRTQLLRVQPDLQLPF
>356/1-419
--------MELTCFKAYDIRGRLPDELNEDIAYRIGRAYAE--FL-NPQKVIVGRDVRLSSTSLCAALAKGL
TEAGVDVFDIGLCGTEEVYFATFSQNMDGGIMVTASHNPMDFNGMKLVEQSKPISSD--TGLKE----QAMV
ARQGT---ILVTQEYVDHLLGYIVTAKPLKVVVNAGNGCAGPTIDRLEKYLPFEFIKIYHEPDGHFPNGIPN
PILPENRAATVDALK-THADVGIAWDGDFDRCFFFDETGRFIEGYYLVGLLGLALLQSNPA-KIIHDPRLVW
NTVDMVTEAGGQAIQCKSGHAFIKERMRSEDAIYGGEMSAHHYFRDF-SYCDSGMIPWLLVLEIMGRTNSLS
SLVDQRIALFPASGEINRHVD--DAQATIE---RVRP------DFTDGVSLEF--DWFNLRMSNTEPVVRLN
VESRDQALMEAKTAEVLDIL-GGK-------
>357/1-428
-------MGTSNVFRAYDIRGIVDVDFDLDWVEKLGKVIGT--YFQGISSAVVGYDCRKSSVDYNNALVKGL
LSTGVDVISIGMIPTPVLYFAVKYLNRHGGVMITASHNPSQYNGFKIWAGESTIYGDEIQSIHKFEVGS-FA
S--GQS--FDIIPSYMAAVEAKL---RPVKVVVDGGNGVGGTICADILKRIGAEVTCLYCEPDGNFPHHHPD
PVVEENMKDLANKVKAEHADLGIGLDGDADRLGIIDSNGRLLFGDELLSIYARELLVHKPGSIVIGDVKCSN
RLFDDIQKHGGNPVMSATGHSIIKARMRELN-PLAGEMSGHMFFSDG-WYGDDAIYGAARLVSLFSE-KPMS
ELP--GWPPSFATREINIPCKKVEK---VKNYFKSQY------IEIDGARINFPYGWGLVRASNTQPVLVTR
FEADTEEHLMSIRKEVMQWINEAKENV----
>358/1-430
-------MTQLSCFKAYDVRGRIPDQLNDDIAYRIGRAYGE--YL-KPKQVVVGYDIRLTSHELSRKVIEGL
TDAGADVIDIGQCGTEEVYFATSHLKADGGICVTASHNPKDYNGMKFVEESKPISGD--TGLKD----EALA
AHKGQ---VQTRPAYIEHLLTYIVASKPLNIVCNAGNGGAGAVIDAIESALPF-TWKVHHDADGNFP-HVPN
PLLEENRAPSIEAIQ-ASADMGIAWDGDFDRCFFFDEKGNFIEGYYIVGLLAEAFLKKESN-KIVHDPRLIW
NTQALCEDLGGEAIQSKTGHAFIKERMRKEDAVYGGEMSAHHYFRDF-AYCDSGMIPWLLVAELMSKTKPLS
QLVEERMAAYPCSGEINSRLE--NPKQVIEGITKVYSKDAESTDYTDGVSINF--AWFNLRSSNTEPVVRLN
VEARDSALMESKTKELLDKI-AQFDKA----
>359/1-425
-----MLTVDKDIFREYDIRGQYPLQLNESTARLIGKALGSEILMAGQYKCYIAWDGRLSSPSLRDALVSGL
ASTGCHVKLIGACPTAVAFYSIK-QNMESCAIITGSHNPKQDNGIKI-VAGKARSG---EDIQV----LSRI
Q--GE---PHLMDEYLERITQGLKLKRPIRVVLDAGNGIGGPIAMQALEKLGVGITPIACNVDGEFPLHHPD
PAKSKNLKWLQRAVL-KEADFGIALDGDADRIGVVDNKGEVVLPDRLSLLFVRDILSKQPGQTVLFDVKCTD
LLIELTEQLGGHGKMIATGHTSMKRGIREDGAAFATELSGHIIFNDE-HGIDDGIYAALRLCE-LAS-RLPD
DLN-TNLKQFPQTSSEEIQV-PENKFSLFK---EQDR------NQVDGIRVRFQ-GWALVRASNTTACLTLR
TEAKGTDELNSIKHQLIKELTNIADYIS---
>360/1-434
----MSHRFDPTLLRDYDLRGTVGRTLHEADAWALGRSFGT--IVSGGRRVAVGYDGRLSSPMLEAALVDGL
VTTGIDVARIGLGPTPMLYHAEYTGDVDGGIQITGSHNPADQNGFKL-KGHAPFFG---AEIQA----GALA
A--GC---VHVLDAYVARLMQGF---DGCRVGWDAGNGAAGPAVERLTQ-LG-EHHLLFTDIDGQFPHHHPD
PSKDANLADLRALVL-DKLDFGVAFDGDGDRIGVIDGQGRAIPGDQLLGLFAEEVVKARPGAPIVADVKTSQ
TVFDRIAALGGQPMMWKSGHSHIKSRMKQIGSPLGGETTGHLFFDDY-PGYDDGLYAAVRLIRAVGGLRSVT
DMVE-GLPRSIITPEIRISVPEARKFTVVDEVRGRLEAKGADLNLVDGVRVREPLGWWLLRASHTEAALVVR
AEATDESVLADMLMILDSQLEHRNPAGEG--
>361/1-437
-MSNEPAPKLPPCFKSYDIRGRVPEQLDPELAGRIGRAFAQ--YL-QPRRVVVGSDIRLSSPALAAAVCQAL
RREGVAVLNLGLCGTEEVYFATAHTGADGGIMITASHNPADYNGMKLVRQARPIAGD--SGLVE----GQLA
AEVGG---CVVRASYIQHLLGYVPENKPLTIVANAGNGGAGAVVDALAGWLPFNFIRLQWEPDGRFP-HVPN
PLLPENRAVTAEAVR-NHADLGLAWDGDFDRCFFFDQRGNFIEGYYLVGLLAAAILARQPA-RIIHDPRLVW
NTRQIVEQAGGIAVAAPTGHALIKARMRAEDAVYGGEMSAHHYFRDF-FYCDSGMIPWLLVTRLLSESRSLG
ELVAARQRAFPVSGEINRRVA--DPAAAIARVRTWCGDHAGTFEQLDGLSFEA-AERLNLRTSNTEPLLRLN
VETRDRALLARITDQLLQQI-EQAET-----
>362/12-445
ATQTQFAPINIDSFKAYDIRGELGVNLDEAIAYRIGRAFAQ--ILNSADNIVIGSDIRHSSEQLKQATIKGM
LDAGVDVIDLGMTGTEEVYFATSYYQALGGIEVTASHNPINYNGLKLVEHSKPISDDGLAEIQA-----TTA
NTLGN---LLLTDKYINHVMTFI--KKPLKLVINSGNGSAGPVVDLLIEKLAAEVIKLHHAPDGSFPNGIPN
PMILANRTATQQAVL-ENADLGIAFDGDFDRCFLFDEYGEFIDGSYVVGMLAQAFLNKYAE-SIVYDPRVIY
NTEAVIHEHNGKAVISKSGHSFIKQVMRDSGAVYGGEMSAHHYFRDF-FYCDSGMIPWLLTIELLSITKTLS
ELVSGYIAAYPSSGEMNFHLTTHDAQTIST---ENPT------SMLDGLSLNF--GWFNLRASNTEPLVRLN
IESRDEDLLQTKTQEIQQWL-ASKGAVPA--
>363/1-451
--MSQQASISASIFRAYDIRGIVDDTLTEEGVELIGRAIGAEAASRGESTVVVARDGRHSGQRLQAALMRGL
RRAGRDVVDIGMVPTPVLYFATHTLDGTSGVMVTGSHNPPDYNGFKIVLGGETLSGEAITALYQ----R-IQ
DDAGR-E-MDVRDAYLERILGDV--VNGIKAVVDCGNGVAGELGPKLIERLGAETVPLFAEIDGDFPNHHPD
PGKLENLEDLIRTVK-ETADIGLAFDGDGDRLGVVTPAGEVIYPDRLMMAFAEDMLERNPGARVIFDVKCTG
NLAQVIENAGGTPEMWRTGHSLIKARMKETGAALAGEMSGHIFFKERWYGFDDGLYGAARLLEILARQRADA
DAFFARFPQDLGTPEINVKVTDDNKFDIVEKLARDGDFGDDGVTTLDGIRVDFADGWGLCRASNTTPMLVLR
FEGKNQDALSRIQAQFRAALKQVAPEADLPF
>364/1-431
------MNINKDIFRAYDIRGNSLTDLTVEVAYKVGFCFAK--MTNDNNKICVGMDGRLSSPTLYKALEIGL
IDAGAEVINIGIVPSPVLYFADKKFTPAGSIMVTGSHNPRDDNGFKIKFFGSQIQD-LLAEILNNMNMDNNS
E--GG----DIQSKYLNRILEKIIVNSNLKVAWDPGNGATGNIVEELKNHLNNENIIINSKIDGNFPSHHPD
PTKADNLQELIKLIK-EQCDLGIAFDGDGDRIGIVSSSGKMLFGDQILCIFAEDILKENPNATIILDVKASQ
LIADRIKSYGGQPIIWRTGHPFIKSKMAESKALLTGEMSGHIFFADKYFGFDDAIYAALRFLDLLTRSKTLD
EIID-ELPKSYSTPEIKIFVE--LKLQIIE---EIKQ------NDIDGVRVNTEDGWWLLRSSNTESAIIAR
AESKSAEKLEELKTMINQLLSKYGLNI----
>365/1-429
------MTTKLKIFREYDARWLYEKDINQLGIENLGKGLGA--QIIKHTKVIVGHDYRSYSEEIKSALKKGL
LSTGCNIEDIGLSLSPTVYFAQFNLDADAVAMVTASHNENGWTGVKMGKKGLTHAPEEMKELKE--------
-TLGE-KQIGFQQIYKDDLINKN--KT-IKAVVACGNGTAGIFAPEILRGIGCEVIELDCDLDWTFPKYNPN
PE-LEMLHAIAKAVK-DNADIGFGFDGDGDRVGVIDNTGDEIFSDKIGLLIARNLSKTHKNSKFIVDVKSTG
LYATDKSENKCQTIYWKTGHSHIKRKVNTEK-LAGFEKSGHFFFPLG-FGYDDGINSAIQVCHLLEK-KSMN
EIIK-ELPNTFQTPTMAPFCEQ-VVEELVKQVNELKD------LTVNGIRFSFKDGWGLIRASSNKPSLVIV
TESTSNERKKKIFDFIDDLLQKTGKVGEYDQ
>366/1-437
--------MTLPCFKAYDIRGRVPEELDAALAERIGAGTAS--LL-GPGPVVLGRDIRLSSPELQAALEKGF
TASGRDVIDIGLCGTEEVYFQTFHRQAAGGVMVTASHNPMGYNGMKLVEHARPISGD--TGLFDRDFAAPLP
SGTGQ---VSDTDKYIQHLLGYVVAQKPLKIVVNAGNGGAGIVIDELAPHLPFEFVRIQHEPDGSFPNGIPN
PLLPENRAATAEAVR-AHADFGIAWDGDFDRCFFFDSRGEFIEGYYLVGLLAVALLKRSPG-KVIHDPRLTW
NTVEMVEQAGGVPIMSKTGHAFIKERMRAEDAIYGGEMSAHHYFRDF-AYCDSGMIPWLLIAELVSQTTSLG
DLVADRMQAFPCSGEINFRVD--DAKATVARVLAHYAGQSPQLEHTDGVSVEF-DGWFNLRSSNTEPLLRLN
VETRDAALLRARTEELTALIGGQAPQH----
>367/1-426
-------MTDLTCFKAYDIRGQLGIELDEEIAYRIGRAYAE--FL-KPKSIVLGGDIRLTSEALKAALSEGI
RDAGADVIDIGMVGTEEVYFATSFLNADGGIEVTASHNPIDHNGMKPIEGSRPISSD--TGLLD----KRLA
EARGG---YLVLDDYLDHLLGYINSATPLKIVMNAGNGAAGHVVDAILK-LPIEIVKIFNQPDGTFPNGIPN
PILHENRAPTIDAVL-EHADMGIAWDGDFDRCFLVDEKGHFIEGYYIVGLLAEAFLLKNPA-KIVHDPRLTW
NTIDVVKKGGGEAIQSKTGHAFIKERMRSEDAVYGGEMSAHHYFRDF-FYCDSGMIPWLLVMELITRSKPLS
ALVDEMVEAYPSPGEINRKIA--DPAAAIQRVREHYEASALIVDEIDGVSMEF--TWFNLRMSNTEPVVRLN
LETRDRELLTKCQQELLALLD----------
>368/7-435
RQHIRSADIPELVFRDYDIRGLADSEINSHFARRLGQALGA--LITAEHSVYVGRDARLSSTGLAAALKEGL
MACGCNVIDLGEVTTPALNFAVH-HGGQNGIMVTASHNPATYNGFKI-LQHQVISG---EMLQQ----IPTM
R--GS---LTIVSQYVDHIVNIS--NS-FKLVIDGANSVPGPIATQLFDRLGCLAFPLYCDIDGSFPNHSPN
PA-EKNLVDLQRHVT-EQAELGLAFDGDGDRVVVITGRGRIVWPDQLMMIFARDVLAQHPGADIVFDVKSSS
RLADIIRHHGGNPVMCKTGHAHVRKQVHDNNSPLGGEFSGHIFFNDRWRGFDDGLYAAVRLLEICERQQTLD
QVID-ELETSVSTAEILLPVREDEK---FELMRTLSA----HIICLDGLRVEYP-TWGLIRASNTSANLTLR
FEADDEQAMAEIKTAFSPFI-NNIKEYI---
>369/1-431
-----MTNKTLTCFKAYDIRGQLGHELNEDIAYRIGRAFGE--HL-APKTVVVGGDVRLTSEALKAALSEGL
LDAGVDVIDIGMTGTEEIYFATKYLGVDGGVEVTASHNPMDYNGMKLVEDAKPISGD--TGLGD----QRLA
EHRGS---LQNLMPYVDHLMTYIASNKPMKLVVNSGNGAAGHVIDELFNALPIEFIKVHHQADGNFPNGIPN
PLLPDCRSDTANAVI-EHADMGIAWDGDFDRCFLFDENGQFIEGYYIVGLLAEAFLQKNTA-KIIHDPRLTW
NTIDVVTAAGGEPILSKTGHAFIKERMRKEDAVYGGEMSAHHYFRDF-AYCDSGMIPWLLVAELLSVKVKLS
EMVKARIEAYPSSGEINLKLA--DPQAAIQRVLDMYKDDALLFDETDGISLEF--VWFNLRSSNTEPVVRLN
VESQNIVLMKQKTQDILLILNDK--------
>370/14-456
YAYESEPMVKPTGFREYDARWLFGSEINLMGVQALGMGLGT--LIGQRKEIITGHDFRSYSASIKYALISGL
LASGCKVHDIGLCMTPMAYFAQFELDVPCVAMVTASHNDNGWTGVKM-GANRPLTPEEMTRLKD-----VLG
AEAGGYQFHNSPARYIADLTKRPPLKRKLKVVVACGNGTAGAFAPQVMQAIGCEVIPLDTELDHSFPKYNPN
PEDMEMLHAMRDAVL-QHADLGFGFDGDGDRCGVVDNTGEEIFADKVGVMLARDMSAITPNAEFVVDVKSTG
LFATDPQAQGARTEYWKTGHSYMKRRTHESKALAGFEKSGHFFFPLG-RGYDDGLISAIAICEMLDS-KTMS
DLK-NALPKTWSSPTMSPHCADETKAAVIKHGDQVAG--------VNGVRVTCEDGWGLVRASSNKPELVVV
VESPSEARMHEMFEAVNVVLRTHPAVGAYNQ
>371/1-429
------MKIDITCFKAYDIRGRVPEELNEDVAYRVGRAYVE--FL-GASKVVVGHDVRLTSADLTDALARGM
TDAGADVVHIGQCGTEEVYFATFHLGVDGGICVTASHNPMDYNGMKLVAGSKPISGD--SGLND----RAMA
EEFGE---IHIDNRYIQHLMTYVVSAKPLKVVVNAGNGGAGAVIDALEPLLPIQFIKVHHEPDGSFPNGIPN
PLLEDRRQATIDAVK-ESADFGIAWDGDFDRCFFFDESGEFIEGYYVVGMLAEAFLLKNPA-KIVHDPRLTW
NTVDIVEKAGGIAIESKTGHAFIKERMRAEDAVYGGEMSAHHYFKDF-AYCDNGNIPWLLVAELCRRDVKLS
SLMADRQAKFPCSGERNNTVG--NPQAIIE---KHYAADALLIEKVDGLSMSF--EWFNVRMSSTEPVLRLN
VESRDDVALMEAKAELLQLV-EKFDV-----
>372/1-433
------MQLSASIFKAYDIRGIVPVTVDEAVVEALGRAFGT--VAEGETAVAVGRDGRLSGATLSAALMRGL
VAAGLEVIDIGTVTTPMVYFAAN-TLCTSGIQVTGSHNPKDHNGFKM-LAGRAIYGEEIQALRR----MEDE
SELGR---SDVLAAYQARIVGDI--KRPMKIVVDSGNGIAGATAPAILRAIGCEVTELFSEVDGNFPNHHPD
PSKPENLRDLMAALK-TSAEIGLAFDGDGDRLGIVTKEGNNIFPDRQLMLFARDVLQRVPGGTILFDVKCTQ
RLAPAIEAAGGVPLMYKTGHSLIKAKMKEINSPLGGEMSGHIFFKERWYGFDDGTYAACRLLEILSRS-PDA
NAVLDALPTSFSTPELNVKCAEGEQHTLVA---QLLA------STIDGLRVDWPDGFGLIRASNTTPVLVLR
FEGQTPEALHRIEATMLELLREVKPGAVLDQ
>373/1-447
-MRYPLNTLDHTIFRAYDVRGIVDTALTDDTVYHLGRAFA-----AEARSVNVAADGRLSSPKLKQIFSEGL
TDGGCDVTDVGYVPTPTLYFSAHQNEQCTGVMITGSHNPSDYNGFKMMIAGHTLSGDDIQALKERILTQNYS
DGTGQL---DIKAQYLNRILEDV--KKPLKVVVDCGNGIPGELAPKLIEQLGCEIIPLYCDVDGTFPNHHPD
PGKPKNLIDAIAKVK-ETADLGLAFDGDGDRVGVITNSGHLIYPDRVMMLFSEDILSRNPGAEIIFDVKCSR
LLANVIREAGGKATMWRTGHSLIKQKIKESGALLGGEMSGHIFFKERWYGFDDALYSAARLLEILSNTEQTS
DEIFAKYPEDVSTPELNITVTKFDIVEAL----QAKTFAGGEANHIDGVRVDYPDGWGLVRASNTTPVLVLR
FEAETSEALERIRNDFEQKLHEVDNTLVIPH
>374/1-434
----MSHVFHPSILREYDIRGVFGETLEVEDARAVGRSFGT--MVRGGHRVVVGRDGRTSSPLLEHALVEGL
VASGIDVVRIGVGPTPMLYYAEA-SEVQGGVQVTGSHNPADHNGFKL-FEGSALFG---TDIFD----GRLA
G--GR---VAVLPGYVERLLQGL--DALLRIAWDAGNGAAGPAIEALVARLPGEHVLLHTIVDGHFPNHHPD
PT-EANLSDLREAVA-RGLDFGLAFDGDGDRIGAIDSTGRVVWGDQLLAIFAEDLLRNRPGATVIADVKASS
ALFHRIAELGGRPEMWKTGHSLIKSRMKQTGSPLAGEMTGHICFGDPYYGFDDAIYAAVQLMAAV-RLRSLT
ELRDAEMKNTPELRFAAPPG---RRLAVVEEVLGRLRAAGARVTDIDGARVDTPDGWWLLRASNTQDMLVVR
AESRSEEGLARLLAQVDAQL-AASGCVRGPE
>375/14-455
YAYESEPMVKPTGFREYDARWLFGKEINLMGVQALGMGLGT--LIGQPKEIVTGHDFRGYSASIKYALIAGL
MSSGCKVHDIGLAVTPMAYFAQFDLDVPCVAMVTASHNDNGWTGVKM-GANRPLTPDEMGRLKE-----QFA
SGAGS---YNYPARYIADLTKHAKLARKLKVVVACGNGTAGAFAPQVMEAIGCEVIPLDTELDHTFPKYNPN
PEDMEMLHAIRDAVL-QHADLGLGFDGDGDRCGVVDDTGEEIFADKVGVMLARDMSAITPDAQFVVDVKSTG
LFHTDPQAQGARTEYWKTGHSYMKRRTNELKALAGFEKSGHFFFPPG-RGYDDGLVSAIAICEMLDP-KSMS
DLK-NALPKTWSSPTMSPHCDDETKDAVVKHFEAAQA------VTVNGVRVTCEDGWGLVRASSNKPELVVV
VESPSEARMHEMFEAVNVVLRRHPEVGAYNQ
>376/1-430
------MRDLSRIFKAYDVRGVVPAEFDADVARATGAAFVR--LL-GAPRIVTAHDMRESSVPLAEAFAEGA
ASQGADVIAAGLGSTDLLYFAAG-SLNIPGAMFTASHNPAKYNGMKLCAGAAPIGQE--TGLAD----RAMI
ERRGT---VRLLDSYVRHLRTLVLAQRPLTVAVDAGNGMGGLTVPATFTGLPLTVIPLYFELDGSFPNHEAN
PIEPANLRDLQAAVR-SSADIGLAFDGDADRCFVVDERGEIVSPSTITALVADRELAREPG-TIIHNVIVSR
AVPELVTERGGVPVRTRVGHSFIKAEMARTGAVFGGEHSGHFYFRDF-WRADSGMLAALHVLAALGSQRPLS
ELLG-GYARYSASGEINSEIA--DAAAAMN---VIEKAYAPDADHLDGLTISFSDGWFNLRPSNTEPLLRLN
VEGPDDATMHRLRDEILARIRSGREA-----
>377/1-445
----VKNNYPASVFKAYDIRGTVPDLIDPDFARALGYALAA--RAVGNTELVIGYDGRLSSPALSAALQQGI
HEGGVNTLDIGRVPTPLVYFGAYSLGLGAGVAITGSHNPPKYNGFK-MLGGRALYGEAVQSLRDAMNQP-QP
AGTGR---NDLVPAYIERIVSDI--KRPMKIAIDCGNGVAGAVAPELFRALGCEVTELFCEVDGNFPNHHPD
PADPHNLQDLIHCLA-TTCEIGLAFDGDGDRLGVVTKSGQIIWPDRQLILFARDVLQRCPGETIIYDVKCSR
HVGLAVAAAGGQPLMWQTGHSLVKAKLAETGAPLAGEMSGHIFFKERWYGFDDGLYTGARLLEILAREANPS
ALLE-ALPTAVSTPELKLEMEEGQPHALIR---ELQEHGRFDDITIDGVRAEFADGFGLARASNTTPVVVLR
FEAENADALARIQTLFKRELLRLAPQARLPF
>378/1-435
--------MNPEVFREYDIRGVVDKDLNADFVYRLGQATGT--YAHGASILTAGRDCRLSSEGYHLALIEGL
LDSGIDVIDIGMCATPMLYFSIRTLEAGGGIMVTGSHNPPEFNGFKVVIYGDEIQV-LRTIMES----GMYE
KGQGR-RKQSVSMDYEDFLCNQFTLRKGMKVVLDGGNGVGGYFALPILKRLGCQVKDLYCEPDGHFPNHFPD
PTIPENLSALLTEVK-ALADVGLAYDGDADRLGIVADDGRILWGDELLLLFARAILEKNPGAAIIGEVKCSQ
KLYDDIQARGGRAIMWKAGHSLIKGKMKEEK-LLAGEMSGHLFFADRYFGYDDAIYASLRLLEILSETKSVS
ALMA-DVPTTFTTPEIRIDC-D-VKFRIVE---EVKEHFRAIGIDIDGVRIPFNDGWGLIRCSNTQPVLVLR
FEAATKSRLDDIRSSIEEIVFHKLRSC----
>379/1-445
----MSHTFDPTILREYDIRGVIGETLEADDARAIGRSFGS--MLAGGSTVAVGYDGRVSSPMLEHALVEGL
AASGCNVVRIGMGATPMLYFAASSEQVDGGIQITGSHNPPNYNGFKMVFQGRPFFGRDIQDLGA----SAAG
DMDGTSIADDILDTYVTRMLAALGEAAGMKIGWDAGNGAAGPALEKLVARLPGEHHLLFTEVDGHFPNHHPD
PTVEANLADLKALVA-GKLDFGVAFDGDGDRIGAIDGEGRVIWGDQLLMIYAEDLLGRLPNATIIADVKASR
ALFDHVEKHGGSPVMWKTGHSLIKSKMKETGSPLAGEMSGHVFFADTYYGFDDALYAGLRLMAAA-RLKSVT
QLRS-DMPQMINTPEMRFQVDESRKFAAID---EVKQRLGSGANDTDGVRVTTPDGWWLLRASNTQDVLVAR
AEGDSEKAVERLMAQIDEQLAERGESAGH--
>380/1-423
-------MAVLSCFKAYDIRGKLGVELNEDIAYRIGRAYGE--LL-KPRSMVVGGDVRLTSEGLKQALARGL
NDAGADVLDIGMSGTEEIYFSTSHLGVDGGIEVTASHNPMDYNGMKLVEQSRPISGD--TGLRD----QRLA
E-RGT---LVVLSAYVDHLLGFI--DA-MTLVINSGNGAAGHVVDAIFQAAGVTFVKVHHQPDGNFPNGIPN
PLLPECRQDTTLAVQ-TAADIGIAFDGDFDRCFLFDEEGGFVEGYYIVGLLAEAFLQKHPS-KIIHDPRLTW
NTEDIVSRSGGTPVMSKTGHAFIKERMRAENAIYGGEMSAHHYFRDF-FYCDSGMIPWLLVAELMAVRQSLS
QLVGERMRAYPASGEINRTL-RDAGAALIK---AHYAAAAVEIDTTDGLSLSF--AWFNVRSSNTEPVVRLN
VESRNAGLMEEKTREILALM-DSN-------
>381/4-441
LRYQSPLPLANEIFRAYDIRGIVDEQLSEAMLYHIGLAVGT--QVNGEYSIAVGADGRLSSPRLGQALMAGL
SDTGCQVLHLGAVPTPVLYFGVKTLDTKSGIMLTGSHNPSNYNGCKI-IGGQTLAN---DSIIA----RDLI
D--GN---IHIDQTYQDRISHDI--KKPLKVVLDAGNGIAGDIAPKLFKQLGCEVIELFCEVDGNFPNHHPD
PGKPANLVDLQAAVA-EHADIGLAFDGDGDRVGVITEAGQMIYPDKLLMLFAEDVISRNPNAEIIYDVKCTR
LLEPFIQSMGGVPTMWKTGHSLIKSKMIETGALLAGEMSGHIFFKERWYGFDDGIYSAVRLCEILAC-EPAS
AIFK-RFPEDFSTPEININVTEDEKFELV-----TQQFPTGKVSTIDGIRVDYKDGWGLVRASNTTPVLVLR
FEGESKAALQRIQDEFQRHLHAVDAKLTVPD
>382/1-430
-----MHQFHPSILREYDIRGIIGETLSTADARAIGQAFGT--MVGRETRVCVGRDGRLSSPELEEAVVEGL
LASGTAVIRIGLGPTPMLYFAQKTLGTAGAIQITGSHNPPNHNGFKMMKGGKPFFGDGIRALGE----AASG
SASGS-QTVDVRADYLKALLGGF---AGLTVVWDPGNGAAGDMLQALVARLPGRHVVINAAIDGHFPNHHPD
PTDPHTLVQLQEAVA-SEAALGIAFDGDGDRLGVVDDRGRILWGDQFMVLLAKEVLAAHPGAPIIADVKASQ
LLFDQIAAMGGRPVVGRTGHSLIKTLMAEIGSPLAGEMSGHIFFADR-YYGDDALYAATRLLSIVAP--TLG
EWF-DTLPRLVNTPELRFECADDAKETVA----EMSE--------VDGVRVLRPQGWWLLRASNTQAVLVAR
AEAKTETDLTILTKDLADYL-VDAGLTPPDL
>383/1-425
--------MDLSCFKAYDIRGRVPDQLNNDIAERIGRAYVE--VT-GAKKVVVGYDIRLSSPAMAEALSKGL
MAAGADVYDIGLCGTEQVYFATFYHKMDGGIMVTASHNPQDYNGMKLVVDSRPISSD--TGLLD----KGKV
PKPGS---YLTLEAYIQHLLTYVASAKPMKVVVNAGNGGAGLVIDELEKHLPFTFVKVHHEPDGHFP-HVPN
PLLMENRDSTRSALL-ESADFGVAWDGDYDRCFLFDETGRFIEGYYIVGLLAEQLLSKHPA-GIIHDPRLVW
NTIDVVEAAGGKAIQSKTGHAFIKQRMRDEDAVYGGEMSAHHYFRDF-AYCDSGMIPWLMVADLISATKSLS
SLIDDRMKKYPASGEINRTLE--DAGKVLK---AIEEEYAPKANFVDGLSVEFDD-WFNLRMSNTEPLVRLN
VESRDQALMEAKTAELLEKI-DSI-------
>384/1-436
----MTHIFHPTILREYDIRGIIGETLFAADAEAIGRAFGT--RVNGGHVVCLGWDGRLSSPEMAEALTKGL
MAAGCTVRRVGRGPTPMLYFAAKVRDADGGIMVTGSHNPPNHNGFKM-LAGRPFFG---PDIQS----GTIA
A--GK---ADVFEEYVSRLAQDY-DGRDLRVVWDCGNGATGEVLHALVKRLPGTHTVLFGEIDGHFPNHHPD
PTEPHNLVALQDKVLTESAHLGIAFDGDGDRIGVVDAEGRILYGDQILVILAEDLLKSLPGATIIADVKASK
VFFDEVRRMGGNAVMGRTGHSLIKTQMAETGAPLAGEMSGHIFFADRYYGFDDALYAAIRLLGIVARW-DHT
TIGQRRLPHMVNTPELRFDCPEERKFAVVA---EVKAEGASFS--IDGVRVDTPDGWWLLRASNTQAVLVAR
CEAASSEGLKHLRQTLADQL-AASGVSLGHT
>385/1-437
-----MRQLPPEIFKAYDIRGVFGKTLTVEGAEAIGHAIGS-----EGRAITIGRDGRLSGPELVQALARGL
QGSGINVIDVGAVATPMLYYAAHELSGYSGVMVTGSHNPPEYNGFKMVLGGETLAAESIQALRA------RI
ENEGS---YDIAEGYLQRIAADI--KRPMKIIVDCGNGIPGLYAPELYRRLGCDVTELFCEVDGTFPNHHPD
PSVPGNLRDVVQALE-TTAEIGLAFDGDGDRVGVVTKNGTVIYPDRQLMLFAADVLSRNPGGRVIFDVKCTR
NLAPWIMQHGGEPIMWKTGHSFIKGKLKETGALLAGEMSGHIFFKERWYGFDDGLYAGARLLELLSSRMDID
AVFN-SIPDAVSTPELQIGLKEGENYAIIA---QLQFARAERIITTDGMRVEYEDGFGLARSSNTMPVIVLR
FEADSEAALQRIQDFCTAILKAELPHQLRGN
>386/1-428
--------MNPHVFREYDVRGIVGDDLYEEFVFNLGRAIGT--YAHKIKTMSIGRDCRLSSNDFADFLSRGI
NQTGIDTIDIGLCATPMLYFSIRHLNTGGGVMVTGSHNPPEFNGFKIIIHGQQIQE-LRKIMED----GSYA
S--GS-STRDISRVYIDHLFNNVTINRDLKVIVDGGNGVGGHFAVPLLKRYGCRVTAINCEPDGNFPNHFPD
PTVEENLTQLIELVR-EQADLGIAFDGDADRLGVISDTGEIIWGDKLLILFSRYILKANLHATIIGEVKCSQ
TLYDDIAKNSGRGIMWKAGHSLIKAKMKEEKALLGGEMSGHFFFADRYFGYDDAIYAALRLLEILSQSSKIS
TLLA-DIPKVYSTPEIRVDCD--KKAKVVE---KIKKHYKNNAIDIDGVRIPFPDGWALVRSSNTQPVIVLR
FEASSESSLQKIRKEVESLLD----------
>387/1-427
----------MSIYREYDIRGIYEQELNEQSVTRIGYALAS--KI-KGEYVAVGYDARDHSPILFEYLVHGL
NAGGKKVLDIGMVPTPVNYFCNY-NEFDASVMITGSHNPSEYNGFKIAFFGEDIYA-LGRECETKSIPK-VK
REVTK---IDALSRYVDFLVSEF-QHKGMRIVYDCGNGVAGIVTERIFSALELHVKGLYVNPDGTFPNHHPD
PSDEHNLEDIKKLLA-TE-DIAFAYDGDADRIAVLTHK-NNIKGDMMALLYSLKMD-K--P-TVVGEVKCSQ
VMYDELEKRGAKAIMYKTGHSNLKVKMQEINADLACEVSGHVFFKNRYFGYDDAIYATLRMLELV-HDIDLD
AELA-KLPQVFSTEEIKVKTTESEKFKIID---RTPPAHFPKIIDVDGVRINFEHGWGLVRASNTTPVLVTR
FESTSQAEAKLYEDSMNKLILEAKNSL----
>388/1-429
-----MKPVNKAVFRAYDIRGLVDVDFDEEWVELLGRAVGT--YMRGIGAAVTGHDCRHSSPGYHAALTRGM
LSTGLDVTSVGMVPTPVLYFAVRHLNRQGGVVITASHNPPEYNGFKVWAGRTTIHTDQITAIYD------LA
ADFGC-D-VDIIPDYIEAASRDITLRRPVRVVLDGGNGAGGLVCAELLRRIGADVVEQYCEPDGSFPNHHPD
PVVEKNMGDLQARVRAEKC-CGIGLDGDADRLGVVDENGRLLFGDQLLAMYARDTLRRFPGALVMGDVKCSH
LLFRDIEQHGGRPLMWITGHSVMKAKMLEADAKLAGEMSGHMFFNDRWYGFDDAIYGAARFLEILAD-QPVS
AMP--GWPETASTPELHMECPD--I---VR---RAQE----FFDTIDGVRLLFEDGWGLVRASNTQPVLVLR
FEAQTAERLAQIRAIVRDWV-AQAVKAQA--
>389/1-443
-----MPHVEPSIFRTYDIRGIVDHAFTEETVELIGKALGS--ELQKETEIVLGRDGRLSGERFSKAITKGL
LSVGVNVIDLGQVMTPMVYFAAE-TNVRSCVVMTGSHNPPNYNGIKMVIKGMTLYGGIQALLKR------LQ
NDFGR---YDIAADYQHRIVSGIHLARPLKIVVDAGNGVAGAYAPQVFRKLGCDVIELFCDVDGHFPNHHPD
PAKLKNLQDLSEKVI-ETADIGFAFDGDGDRCGVVDNQGQSLYPDRQMMLFAQDILRRQPGAEILYDIKCTA
LLPKVIHEAGGKATMWKTGHSFMKAKMRESGAALGGEVSGHMFFKERWYGFDDGVYTAARMSEIVAA-LTSS
ELFN-QLPDAYNTPEIDIPFAEGEHYAFMKKIEAIADFPEADVFDLDGIRADFKDGWGLIRPSNTSPVIVLR
FEGKTPQALQRIQQKFKALMLKVDPTLSLPF
>390/1-433
---MDDNIKSLSSFKAYDIRGKVPEDLNETLAYKIGKAYVA--EL-GAKRVVVGYDIRLESQSLADALKKGL
TEAGADVLDIGLCGTEEVYFSTFYHKTDGGIMITASHNPKGYNGMKLVSGSKPISGD--TGLKE----ERRV
IQPGL---VEDKSAYIDHLLSYVLSKKPLKIVMDAGNGSAGAVIKQISERLPFKCFFVNEVPDGNFPNGVPN
PLLPENRSTTSDAVK-QHADFGVAWDGDFDRCFLFDENGDFIEGYYLVGLLAETLLAKNPE-KVIHDPRLTW
NTIDQVQQAGGVPVQSKTGHAFIKERMRLEDAIYGGEMSAHHYFKDF-AYCDSGMIPWLLIAELMSKTKSLS
SLVSERMQAYPCSGEINYTVN--DVPAVLEKVMTHFASQNPRIDKTDGVSLEFDD-WMNIRASNTEPLLRLN
VETEDKSLVWSKVKEIEKLI-ET--------
>391/1-427
-------MTNLTCFKAYDIRGRLPDELNEDIAYRIGRAYAE--YL-KPGRVVVGRDVRLSSAALCDALANGL
QDGGTDVFDIGLCGTEEIYFATFAEEMDGGIMVTASHNPMDYNGMKLVQGSRPISGD--SGLDA----RKLA
QQFGT-RTVDTRPRYIEHLLGYIRQSRPLKVVVNVGNGCAGPVLDQLEQHLPFEFIKVHHEPDGTFPNGIPN
PLLPENRSATAEAVV-AHADLGIAWDGDFDRCFLFDEKGGFIEGYYVVGLLAAVFLQHHPA-RIIHDPRLTW
NTMDQVSELGGTAVMSKTGHAFIKERMRQED-VYGGEMSAHHYFRDF-AYCDSGMIPWLLVAELMSRSQPLS
SLVGERIKCYPASGEINRRL-S-DPAATLS---NIENHYRVGADFTDGLSMEF--DWFNLRCSNTEPVVRLN
VETGDQGLMEQKTQEILGMMDAR--------
>392/6-460
QSLNQSGRIAASIFKAYDIRGVVGETLTPETVYEIGRAIGSEAHAQNQQNIIVGRDGRLSGPELAHNLIEGI
RATGCDVVDIAVVPTPLLYFAAQYLSTGSGVMLTGSHNPPDYNGMKIMLRGETLALEAIQALRR----RDYA
RGAGN-LQTDVVPDYIERVTSDVKLTRPLKIVVDCGNGAAGEVAPRLFRALGGEVSELYCEIDGQFPNHHPD
PSQAENLEDLIAKVK-AKADLGLAFDGDGDRLGVIDSEGRIIWPDRQLMLYAMDVLSRHPGATILYDIKCSR
HLDQVITEYGGSPLMWKTGHSLIKAKMRETGALLAGEMSGHIFFKDRWFGFDDALYTGARLLEILAT-RTLG
EIFA-ALPNGVSTPELRIEMAEGEHFPFMEKLLHQADFPEAAVTTIDGLRVDFEEGWGLVRPSNTTPCLVLR
FEANDDEALERIEDNFRRLLLEVDPSLVLPF
>393/3-449
TPAQVAPKLPDSIFRAYDIRGTVPEFLNAETAYWIGRAIGSQSLAQGEPNVSVGRDGRLSGPELVAALIRGI
AESGCHVSDVGLVPTPALYYAANVLAGKSGVMLTGSHNPSNYNGFKIVIAGDTLANEQIQALHE----R-LK
TNLGS-VTQEILDRYNTEIVQDIKLARRLKVVVDCGNGAAGVIAPQLIEALNCEVIPLFCDVDGNFPNHHPD
PGKPENLVDLIAKVK-ETADIGLAFDGDGDRVGVVTNTGTIVFPDRLLMLFARDVVARNPDAEIIFDVKCTR
RLIPLIKEYGGRPLMWKTGHSLIKKKMKQSG-LLAGEMSGHIFFKERWFGFDDGIYSAARLLEIL-SKKSSA
EELFATFPNDISTPEINIHV-E-SKFSIID---ALHGPG-ADLTTIDGVRVDYA-GWGLVRASNTTPVLVLR
FEADDEAELQRIKAVFHAQLKRVAPDLQLPF
>394/1-442
------MEYPKEIFKAYDIRGIVGKTFTPEIVEAIGHAIGSEAAARGQKEICIGRDGRLSGPDLAAALARGI
RKAGIGVVDLGMVATPMTYFAAYQLGTNSAVMVTGSHNPPDYNGLKMVLGGETLSGATIQALRQ----R-LV
DNLGE-GEHDIAGEYLARIVSDV--KRPMKIIVDCGNGVPGAFVPKLYRDMGCEVEELFCEVDGNFPNHHPD
PSQPKNLQDLISALK-TSAEIGLAFDGDGDRLGVVTKDGSIIFPDRQLMLFADDVLSRNPGAEIIFDVKSTR
KLFDWIRARGGKPTLWKTGHSFIKAKMKETGALLAGEMSGHVFFKERWFGFDDGLYAGARLLEYL-S-K-QA
DINATGLPDTVNTPELNIKMAEGEHYALME---RLQFPDAQEVITLDGLRVEYADGFGLARPSNTTPVVVLR
FEADNTQALERIQADFRRVIHEAAPSLSLPF
>395/14-449
YAYESEPMVKATGFREYDARWLFGKEINLMGIQALGMGLGT--LIGQKKEIVTGHDFRSYSSSIKYALISGL
LASGCKVHDIGLCMTPMAYFA-Q-FDVPCVAMVTASHNDNGWTGVKM-ANRPLTFGP--DEMTR----KEIV
L-GGS---YHFPSRYIADLTKRPKLKRRLKAVVACGNGTAGAFAPQVMEAIGCEVIPLDTELDHSFPKYNPN
PEDMKMLHAIRDAVL-ENADLGLGFDGDGDRCGVVDNTGEEIFADKVGVMLARDMSAIHKDAHFVVDVKSTG
LFVTDPQQQGARATYWKTGHSYMKRRTHELGALAGFEKSGHFFFPMG-RGYDDGLISAIAVCEMLDA-KSLA
DLK-NALPKTWSSPTMSPHCADEAKDSVAN---GDKD-----LVTVNGIRVTAQDGWGLVRASSNKPELVVV
VESPSEQRMRDMFEAMDSVLRTHPEVGEYNQ
>396/1-442
------MQIDPSIFKAYDIRGIVGKTLTRDVARLIGLSFGS--AAAGEKAVVVGRDGRLSGPDLIGGLVDGL
RATGMDVIDLGMVATPMVYFGTN-IELDSGIMVTGSHNPPDYNGFKMVLAGKAIYGEQIQGLRQ----RNFA
NGAGA-RQCDVRQQYLDRITSDV--KRPMKIALDAGNGVAGAFVGDLFRGLGCEVTELFCDVDGNFPNHHPD
PAHVENLQDLMKCLH-ETCELGLAFDGDGDRLGVVTKDGQVIFPDRQLMLFAEEILARNPGAQVIYDVKCTG
KLAPWIRAHGGEPLMWKTGHSLVKAKLKETGAPIAGEMSGHVFFKDRWYGFDDGLYTGARLLEILSRHTDPS
AVLN-ALPNANNTPELQLKCVEGEPFTLLD---KIKANARFEGITIDGVRVEYPDGFGLARPSNTTPVVVMR
FEADNDAALARIQAEFKRVILAEKPDAKLPF
>397/1-428
-----MRQLPAEIFKAYDIRGIVNKTLTADVVRQIGHALGS--LA-----IAVGRDGRLSGPELACALMEGI
CAAGVDAIDVGCVPTPVTYFAAYELGCNSCVSVTGSHNPPDYNGLKMVIGGTTLALDAIQDLKK------RA
EGKGE-RRSNVLPAYVERIVGDV--KARMKIVMDCGNGVAGVIAPELFKRLGCEIVPLFCEVDGNFPNHHPD
PSKPENLADVIKALK-ETAEIGIAFDGDGDRLGVVTKDGEIIFPDRQLMLFAADVLSRVPGGQIIYDVKCTR
LLAPWIKQHGGVPLMWNTGHALVKAKLKETGAPLAGEMSGHTFFKERWYGFDDGLYTGARLLEILSRAADAN
PIL-KNLPNAPSTPELNIKMALLKK---FD---GAEE------ITIDGVRVEYSDGFGLARPSNTTPVVVLR
FEADNAAALERIQRAFRQSLNAIWPGIQLPF
>398/1-421
------MGDLGQIFKAYDIRGVFPDTLDADIARAVGAAFAR--IV-DGDTIVVAHDMRPSSPELAAAFTEGA
NAQGRDVIMAGLGSTDLLYFASG--KFNPGAMFTASHNPAQYNGIKMCAGAAPIG--VETGLAE----RELV
EGVGP-RTEDLLADYAAHLRKLV--DSGLKVVVDAGNGMGGHTVPAVLGDLPLEIIPLYFELDGTFP--HPD
PMNPANIVDLQAKVR-ETADIGLAFDGDADRCFVVDERGEPVPPSAITALVAVQELAQEPA-TIIHNLITSR
AVPEIVAEHGGVPVRTRVGHSFIKAAMAQTGAIFGGEHSAHYYFRDF-WKADTGMLAAMHVLRVLGH-RPLS
EITA-EYTRYVASGEINSRVA--DQAGRMA---AVEEAFTGRADHLDGLTVNL-TGRFNLRASNTEPLLRLN
VEAPDTESMAELRDEVLAIIRA---------
>399/5-440
KVALTSGPSAITCFKAYDIRGKLGEQLNTDVAYRVGRAFAQ--HT-KAKSVVVGGDIRLTSEELKHALAEGL
MAGGTNVIDLGLAGTEHIYFATSHLQCDGGIVVTASHNPIDYNGMKLVENSKPISGD--TGLFD----QALA
ETVGT---LVITQPYTEHLLTYIDKNTPLKLVVNAGNGTAGPALDAIFKALPVEFIKVHHQPDGSFPNGIPN
PLLIENRAATRDAVI-EHADMGIAWDGDFDRCFLFDENGEFIEGYYIVGLLADNFLNRIEA-KIIHDPRLTW
NTIDIAEKAGGQAIQSKTGHAFIKERMRSEDAIYGGEMSAHHYFRDF-FYCDSGMIPWLLIAELCLRKQPLS
SLVKQRIAAYPSSGEINNTIA--DPKAAIARVFAFYQEQAQVIDKTDGISMEF--GWFNLRSSNTEPVVRLN
VESKDVALMQEKTEQVLALLLAE--------
>400/1-433
--MSTSATIGYQPFKAYDIRGELGVNLDEDIAYRIGRAFAQ--ILTAELKVVIGSDIRHSSEQLKQATIKGM
LDAGIDVIDLGMTGTEEVYFATSHYQALGGIEVTASHNPINYNGLKLVEHSKPISAD--DGLAE----QALA
EALGK---LLDKSAYINHVMTFVINKKPLKLVINSGNGSAGPVVDLLIDKMGIEVITLHHTPDSSFPNGIPN
PMIEANRVATQQAVL-ESADLGIAFDGDFDRCFLFDEYGDFIDGSYIVGMLAQAFLNKYPE-SIVYDPRVIY
NTEAVIHEHNGNAVISKSGHSFIKQVMRDSGAVYGGEMSAHHYFRDF-FYCDSGMIPWLLTIELLSITKTLS
ALVSGYIKAYPSSGELNFRL---TTHDAVKFSAQNPT------STLDGLSLNF--GWFNLRASNTEPLIRLN
IESGDAELLATKIADIQKWLVTQGAIAA---
>401/1-424
--------MLDVIFREYDIRGLYGKELNEKSVKAIGFCLGQ--TMKGCKNVSVGYDARYSADELYRYLVSGL
NKAGIQVYNIGLVPTPLGYFSLYEMKFDANIMITGSHNPKDYNGFKIEFFGAELKESLEDEIEE-----NLE
A--QK---YDILSLYVNFMCEQF--NKDYKFAIDCSNGAAGVVIEPLVKALNLKAHVMFSNPDGQFPNHEPD
PT-EKNLHAIKNFLN-ENYPLAFAFDGDADRMVALS-KTHIFCGDELCYLFAKNIP--N-P-RILGEVKCSK
NLFDEVAKFG-TIFMGKTGHSNIKKMMKEKDIDLAAEVSGHIFFKHRYFGYDDGIYAFLRALELVYK-YDLE
SMIS-ALPKLYTTPEIKIPVSEEEKFKLVD---EFKKGALEGVCEIDGARIDFGDGWALLRASNTSPYLITR
FEASSLEQAKELEAKVFKLFNDIKESV----
>402/1-427
--------MLDVIFREYDIRGLYDKELNEKSVKAIGFCLGE--VMKGCKNVSVGKDARYSGDELFAYLVSGL
NKAGIKIYDIGLVPTPLGYFSLYELQFDANIMITGSHNPKDYNGFKIEFFGAELKE-FSKEVYR-----HLD
DEIEK---YDILSLYVEFMKKQF--GANYEFALDCANGIVGVVLEPLIKTLNLKAHFLFKEPDGTFPNHSPD
PT-NENLIPLKKFLE-QNIQMAFAFDGDADRVVALS-KTHTFCGDELCYLFAKDIE--N-P-RVLGEVKCSK
NLFDAIKQFG-TIFMGKTGHSNIKKMMKELDIDLAAEVSGHIFFKHRYFGYDDGIYAFLRTLELIFK-YDLE
SLIN-ALPKLYTTPELKILVSEEEKFKLVE---AFKKGALKGVCEIDGARMDFEDGWALLRASNTSPYLITR
FEANTPLRAKELETMVFDLFRQIKDEGSI--
>403/1-430
-MATHSPKDVAAAIKAYDVRGVVGGFLNKEFVRDVAASFAR--LMEGAETIVVGHDMRDSSPSLAAAFAEGV
NAQGLDTITLGLTSTDELYYASG-VKECPGAMFTASHNPAKYNGIKLCAGARPVGQD--SGLDR----SNEL
VEPGT---NEVLEGYAEYLNNLVPLNRPLKVAVDAGNGMGGLTVPAVLKQS-LEIFDLYFELDGNFPNHEAN
PLDPKNLVDLQKFTV-DKADLGIAFDGDADRCFIVDELGEAVSPSTICAMIAERYLDEQPA-TIIHNLITSK
SVRELVEAKGGKPVRTRVGHSFIKAQMAKEGAVFGGEHSAHYYFSDF-FNADSGMLAALHVLATLGD-KPLS
ELKR-AYETYRASGEINSEVEG-RTEAVV----EAFADRTVSVDRLDGVTIELQDGWLNVRASNTEPLLRLN
VEARDDEGVQAIVDEALAVIRA---------
>404/3-452
NAAKVAPKFPDSIFRAYDIRGVVPQTLTAETAYWIGRAIGSQSLAQGEPNVSVGRDGRLSGPELVAQLIQGL
HDSGCHVSDVGLVPTPALYYAANVLAGKSGVMLTGSHNPSNYNGFKIVIAGDTLANEQIQALHE----R-LK
SNLGS-VTQDILPRYAEEIIRDVKLARRLKVVVDCGNGAAGVIAPQLIEALNCEVIPLFCEVDGNFPNHHPD
PGKPENLEDLIAKVK-ETADLGLAFDGDGDRVGVVTNTGSIVFPDRLLMLFAKDVVARNPDAEIIFDVKCTR
RLIPLIKEYGGRPLMWKTGHSLIKKKMKQTGALLAGEMSGHVFFKERWFGFDDGIYSAARLLEILSKEKSTA
EELFATFPNDISTPEINIHVTEESKFSIIDALHDAQA------TTIDGVRVDYAKGWGLVRASNTTPVLVLR
FEADDAAELQRIKDVFHTQLKRVAPDLQLPF
>405/1-427
-----MQINK-EIFRAYDIRGNSLKDLTEEVAYKIGFCFAE-MTIEDNNKICVGLDGRLSSPTLCKALELGL
TEAGAEIINIGVVPTPALYFADKHFMPAGSIMVTGSHNPRDDNGFK-IQNGKSFFG---DQIQD----LVIP
AKAG-I--HNIQSKYLKRILEGI--NNPLKVAWDLGNGATGDIIEELKSSLTNENIIINSKIDGNFPSHHPD
PTNPANLQELIKLVK-EQCDLGIAFDGDGDRIGIVSGNGKILFGDQILCIFAEDILKENPNATIIVDVKASQ
LIVDRIRSFGGNPIIWRTGHPFIKSKMLETK-LLAGEMSGHIFFDKY-FGFDDAIYAALRFLDLLSKSKTLD
EIIE-DLPKNYSTPEIKIFVKE-IKQKLLD---DKIE-----FNDIDGVRVNT-EHWWLLRSSNTESIIVAR
AESASKNGLEEIIAIINKYLEKYELLINS--
>406/1-418
----MKHQFHPTVVREYDIRGIIGETLGADDARD--WPGFR--HLRRGRLLCTAGSARRCS---NTRWFEGL
TASGCDVVRIGMGATPMLYYAEA-SEVDGGIQITGSHNPPELQWLQD-VSGASVLRRRYPEARG----GRHH
A--AP---APRDRSRQARAASAG---PGMR-----RRARLEALAARL--P-G-EHHLLFTEVDGHFPNHHPD
PTVEANLADLRALVA-DKLDFGVAFDGDGDRIGAIDGTGRVIWGDQLLMIYAEDLLKNRPHSTIIADVKASR
ALFDRVAELGGEPLMWKTGHSLIKSKMKETGAPLAGEMSGHVFFADEYYGFDDALYAGYGCSRL--RP--SA
NRYRAAIPPMLNTPELRFQVDEVRKFAAI----TNPGPEVESVNATSGVRVNTADGWWLVRASNTQDVLVAR
AESETPEGLERLLAQIDAQLAERGKSVGH--
>407/1-424
-------MSALSCFKAYDIRGRLGDELNEDIAYRIGRAYG---EFEKPKRVVVGGDVRLTSESLKLALSRGL
QDAGVDVLDIGLSGTEEIYFSTFHLDVDGGIEVTASHNPIDYNGMKLVKNACPISGDNIQHLAENKFPPVEP
SMKGS---YDIIDDYIDHLMGYV---KPLRLVVNSGNGAAGHVIDALFTALPITLIKIHNEPDGTFP-HIPN
PLLPECRQDTTDAVL-ANADMGIAFDGDFDRCFFFNHNGDFIEGYYIVGLLAEFFLQKDGS-KIIHDPRLTW
NTIDIVNSSGGKAIMSKTGHAFIKERMRKEDAIYGGEMSAHHYFRDF-AYCDSGMIPWLLISEIISVKKSLE
QLVKERMKAYPASGEINSLL--------IDPISAIAAYEAKAIDEIDGISMEF--AWFNLRSSNTESVVRLN
VESCDTKLMNEETSNILRILRE---------
>408/1-421
-------MDN-TIIRKYDIRGVVGKDLQINDGYEIGRKFGQ-TVA-----VCVGYDSRIDSPSIEKELIRGL
TLSGANVIRIGLCSSPMLYAATQITQADLGIIITASHNPSDYNGFKFFSEKVYLDQETKEIISS-----KNS
TKIGS--NVNIYSQYIRVLKSAV---KNLKIAWDCGNSPASGILRYI--EIGHTHIIINNSIDGVFPLHNPD
PIEEKNLVQLIDIVK-QDCDLGIALDGDSDRVRLIDNKGSIVSNDHLFMIFVREVLEECPRSKVIANVKMSM
KVHDFVSKLGGQVVTCATGHSLVKKKMVEEG-KFAGELSGHFFFSE--LGFDDGLYSAIKAID-ILKQSGLS
QMIE-DLPKLYITHEVKIVVDK--KFQIIE---LIKK----TLSDLDGIKVTGNKWWL-LRVSNTQNCITAR
CEGDTLEDFELTKKVLFRYIDKAKSLDCNLS
>409/3-447
TSTTKPFAWPAHVFKEYDIRGRAGEELDESFAYWLGRAFAD--MMEGEKRAVVGHDNRLSSPGLHRALKDGL
LDGGCDVVDIGLSTTPMFYYSLYYTNIPCGMIITASHNPGDENGFKIMIYGERIQA-LRRAMERSQEQP-RP
EARGR--TLDLAPAYIKMLKEKI--Q-GLKVVVDCGNGTPSIIAPQVLKEWGCDVVPLYCESDPTFPNHHPD
PVVPENLTALIEMVR-KEADLGIAFDGDGDRIGVVDETGAIRWGDQLMVLFWREILKRYPGADAPVEVKCSQ
ALVEEIERLGGKPFFHRTGHSHVKATLRRRI-PFAGEMSGHLFFNDEFYGYDDALYAAGRLLRLLSE-RPLS
EWFA-DVPRYAATPETRVACPEEKKPAAIA---AVKNQFAGRYVDVDGARIQFPEGWGLVRPSNTQPILVLR
AEAKTEEALAEIKRQLADCLHALELCIDW--
>410/1-423
-------MIRPTGFREYDARWKYPEEINLPGMTALGLGLGT--QM--HRRIAVGNDYRDYSLAIKNALILGL
MQAGIQVKDIGPALSPMAYFSQFHLDVPAVAMVTASHNPNGWTGVKM-FDRPLTHGP--DEMAE----RDIV
L-GGS---YVVKEAYIDDLVGDFRMSRPLKVVCATGNGTASAFAPEIFARMGVEIVPSHNELDYTFPNYNPN
PEAMEMLHDMADTVK-ASADFALGFDGDGDRCGVVDDEGEEIFADKVGVIMARDLSKLYPGSTFVADVKSTG
LFAADPQKHGAKADYWKTGHSHMKRRVKEIGALAGFEKSGHYFLAEP-IGRDCGMRVAVEICKLMDRNMSMS
DLR-KALPRTPTMYAADEKYAE--K---LD---SIKE------VTVNGARVILD-GWGLVRASSNTPNLVVV
CESESEAEMRAIFAEIDEVIRTEPGVGDYDQ
>411/1-429
-------MDILTCFKAYDIRGQLGKELNENIAYRIGRAYGE--FT-KSKTVVIGGDVRLSSEKIKHALAQGL
LDTGTDVLDIGLSGTEEIYFATFHLNIDGGIEVTASHNPINYNGMKLIKEAKPISGD--SGLRD----QHLA
EARGK---YIILDDYIDHLMTYIPGCNPLKLVVNSGNGAAGHVIDALFK-INLTLIKIHHEPDGTFPNGIPN
PLLPESRQDTTDAVI-KYADMGIAFDGDFDRCFLFNHKGEFIEGYYIVGLLAEFFLQKEKA-KIIHDPRLIW
NTQDIISNFGGKPILSKTGHAFIKERMRQENAIYGGEMSAHHYFRDF-YYCDSGMIPWLLVVQLCIRNKSLA
QLIGERMIAYPVSGEINSKLA--NPEDAIMCIKETFQDYALIVDETDGVSMEF--AWFNLRLSNTESMIRLN
VESKNIGLVNEKKKEILEIL-KKYE------
>412/22-465
ATPSSYAPPAAEIFKAYDIRGIVDKTLTAEAVGAIGHALGS--EARSQRAIAIGRDGRLSGPELAGALADGI
RAAGVDVIDIGCVPTPLTYFAAYHLGTDSCVSVTGSHNPPDYNGLKMVLGGETLHGELIQDLRRRIVANDLT
HGAGE---LEVIDAYLDRVTADV--KRPMKIVIDCGNGVAGAVAPQLFRRLGCELVELFCDVDGTFPNHHPD
PSKPENLQDVIRALR-DTAELGLAFDGDGDRLGIVTKAGQIIYPDRQLMLFAADVLSRVPGGEIIYDVKCTR
NLAGWIRKHGGKPTMWNTGHALVKAKLRETGAPLAGEMSGHVFFKER-WFGDDGLYAGARLLEILSRAADPS
AVL-DALPDAVSTPELNIKMAEGEP---FELVRRLKE------ITIDGVRVEYTDGFGLARPSNTTPVVVLR
FEADSQQAIERIQADFRRAIEGVWPGVQLPF
>413/1-435
------MKVNSEIFRAYDIRGIVDEALTEDGIFQIGRAIGS--YIEGRSSILTARDGRISGPRLLNQFQKGV
MSSGCNVVDIGEVPTPLLYFSTFKTNISDGVVLTGSHNPKNYNGLKIVINKKSMTSEKIKKIKS------MV
EGMGKL---DVKEDYLKELKEKIKINSKMKVCLDCGNGVGGMIAPQAFQLLGLEVTELYSEVDGNFPNHHPD
PSNPKNLEDLKKKVL-ETSDLGIALDGDGDRVGLIDNKGNIIFPDTYMMLLAEDLLRKNSKGSIVFDVKCST
NLEKVIKNFNGTPIMSRTGHSYIKSKIIETNALLGGEMSGHIFFNDDWYGFDDAIYSALRMIEILSKTKLTS
HEVFNSYPKHFSTPEINLKVPEEEKFKIID---ELKS------IDIDGIRLEN-ENWGLIRASNTSPNLVLR
FEGKTESDLLEIKNYFKELLSKIEIDLKLDF
>414/1-428
MTVARSAEFVNAVIKAYDVRGVVGDQIDARFVEDVGASFAR--LMEGATRVVVGHDMRESSPELAAAFAEGV
TAQGLDVVHIGLASTDELYFASG-RLGCPGAMFTASHNPARYNGIKLCANALPVGQDKDELVAG----P-GH
DARGT-TSTDLLDDYATFLRELVLTDRPLTIAVDAGNGMGGHTVPAV---LGATIVPLYFELDGSFPNHEAN
PLDPKNLVDLQKLVR-ESADIGLAFDGDADRCFVVDENGEPVSPSAITALVAERELAKEPA-TIIHNLITSR
AVPELVRSLGGTPVRTRVGHSFIKQQMAATGAVFGGEHSAHYYFRDF-WGADSGMLAALHVLAALGEKRPVS
ELMA-AYSAYAASGEINSTVDA-RTAAVLD---AFAD------DRLDGVTVQLADDWFNLRASNTEPLLRLN
VEARSAEEVDALVTEILTIVRS---------
>415/1-449
MEIEPIPSIAPTLFRAYDIRGIVGDTLTEAAARAIGRAVGS--EARGERQVVVARDGRLSSPALGAALAEGL
RMAGCQVTDLGLAPTPVLYFGTHVLAGRSGVMVTGSHNPANYNGFKIVLAGQTLAGEDIQRLRQ----R-IE
TDFGE-IERDLLSDYQRRIVDDV--Q-GFKVVVDCGNGVAAVVAPQVLRAMDCEVVELFCTVDGNFPHHHPD
PSKPENLAALIETVK-READLGVAFDGDGDRLGVVDSAGNVIWPDRQMMLFAADVLSREPGADIIYDVKCTR
HLAGYILRHGGRPLMWKTGHSLIKAKMKETGALLAGEMSGHFFFRERWYGFDDGIYACARMVEILSS-RATA
EVFA-ELPDSVNTPELGVRLQEGENLAFVERMRALADFDDGRITDIDGLRVDFADGWGLVRASNTTPSLVIR
FEADTAEGLARIQQRFRALLLKVRPGLELPF
>416/1-446
-------MISQSIFKAYDIRGVIGKTLDADVARSIGRAFGS--EVQGGDAVVVARDGRLSGPELVGALADGL
RAAGVDVVDVGMVPTPVGYFAASERRVDSCIVVTGSHNPPDYNGFKMVLRGAAIYGDQIQGLYKRIVDARFE
TGNGS-ERYDVADQYVERIVGDI--RARLKLVVDAGNGVAGPLATRLFKALGCELVELFTDIDGNFPNHHPD
PAHPENLQDVIAKLK-TTAEIGFAFDGDGDRLGVVTKDGQIIYPDRQLMLFAEEVLSRNPGAQIIYDVKCTR
NLAQWVREKGGEPLMWKTGHSLVKAKLRETGAPLAGEMSGHVFFKDRWYGFDDGLYTGARLLEILARAADPS
ALLN-GLPNAVSTPELQLKLDEGENVKLID---KLRADAKFDGVTIDGLRVEYPDGFGLARSSNTTPVVVLR
FEASSDAALARIQDDFRRALKAAKPDANLPF
>417/1-425
-------MTKLTCFKAYDIRGRLGDELNADIVYRIGRAFGQ--FL-KPTTIVVGGDVRLTSKELKSAVTNGL
LDSGVNVIDLGEVGTEEIYFATSFLKADGGIEVTASHNPMDYNGLKLVEGSRPISAD--TGLAD----QRLA
EQRGV---YQVLGEYVEHLLSYILDNKPMKLVINSGNGAAGHVIDAIFKARPVEFIKVHNNPDGTFP-HIPN
PLLHENRQDTIDAVL-ANADMGIAFDGDFDRCFLFDETAQFIEGYYIVGLLGQAFLQKHKA-KIIYDPRLIW
NTIKLVEENGGEAVMSKSGHSFIKEKMRAID-IYGGEMSAHHYFRDF-NYCDSGMIPWLLVMELVCTTKTLG
QLVNDSIDTYPSPGEINSKL-A-DAKTAIA---RVRAAYEKDADETDGISIEYPTWRFNLRSSNTEPVVRLN
LETGDKKLMTEKTEEILALLRQ---------
>418/1-445
-MTQTISPLPEVIFREYDIRGVYGRTITDETARLVGRAFAR--LARGFREVLVGRDNRLSSPALARALTEGI
TREGLDVLDIGQVVTPVLYWAREFYGIDPAVMITASHNPGDENGFK-LLGPGTLYG---EAIQD----RADA
SGAGRVRTRDPIPSYCEMIAGRVALHRPLKVVVDAGNGTAGPIAPGLFQALGCEVIPLYCESDPTFPNHHPD
PVRPENLQDLIRTVR-ETADLGLAFDGDGDRLGVVDDQGQILWGDQLMILFWREILPRYPGATALVEVKCSQ
ALVEEIERLGGRPQFHRTGHSYVKKSLRELGGPFAGEMSGHLFFADGYYGFDDALYAGARLCRLVAESRPLS
ALWA-DVPRYPSTPEIRVDCPEERKAAVVE---GVVRHFRDRYLTVDGARVLFP-GWGLVRASNTQPVLVLR
CEGRSTEDLERVKAEMAEAL-ARFPELGPVS
>419/1-439
------MNINKEIFRAYDIRGNSIKHLTEEVAYKIGFCFANMSITKDNNKICVGLDGRISSPTLCKALELGL
TDSGAKIINIGVVPTPVLYFADKHFIPAGSIMVTGSHNPRDDNGFKMLQNGKSFFGTQIQSLLTSRWKI-IP
STVGQ-MEFDVLKVYIKRILEGI--NNPLKVAWDPGNGATCNVITELTKHLINKNIIINSKIDGNFPNHHPD
PT-PANLQELIKLVK-EQCDIGIAFDGDGDRIGIISGVGKILFGDQIVCIFAEDILKAHPNANIIVDVKTSQ
FIVDKIKSFSGNTIICRTGHPFIKSKMLETNALLAGEMSGHIFFADKYFGFDDAIYAALRFLDLLSKSKTLD
KIID-ELPKIYSTPEIKIFVTSRLKLQIIK---EIKE------NDIDGVRVNTKNGWWLLRSSNTESIIVAR
AESVSQHGLKHIIAMMNKYLVKYDLLINY--
>420/69-443
VAGEDGDVIR-RLQNGPDVRGVAAVDLTPLAVEVIAESFGE--WLEELQQVSVGRDPRLSGARLGAALFAGL
ARAGCSVFDVGLATTPACFMSTKLFSYDASIMMTASHLPYTRNGLKFFKRGGLTSGEVEGVCDR--AARKYV
AKMGR---VDLMSAYAQHLRNIIKERKGFKVIVNAGNGCGGFFTWDVLEKLGADTTSLHLEPDGKFPHHMPN
PEDTTAMSLTRDAVL-DHADLGVVFDTDVDRSGVVDATGAAINGDRLIALMSAIVLDEG-T-TVVTDARTSD
GLTRFIQARGGHHCLYRVGYRNVIDKGVQL--NADGVET-HLMM----ETTGHGALKENNFLDD--------
---------TPSYVHIHTYI---------R---H-----------LLGVLIAY--ISNLTRFTNV-------
----------DLLYYILYIC-----------
>421/1-423
MSSADSSLPLARVVGAYDVRGLVGSGLTEEIVTAIAAGFVD--EIAAGGPVVVGHDMRDSSPGFAAAFARGA
QARGADVVAIGLCSTDESYFASG-ALNAPAAMFTASHNPAAYNGIKLSAGAQGISRD--TGLTA----RDRA
APPGS---YQVLADYAVSLRKLV--DSGVRVVVDAGNGMGGLTVPAVLGEAGAEIIPMYFELDGTFPNHEAN
PLEPANLVDLQAAVV-AHADLGLAFDGDADRCFVVDETGAAVTPSAVATIVALREIQ---EETVIHNLITSK
IVPETIEAAGAIPYRTRVGHSLIKDAMRETGAVFGGEHSAHYYFRDF-WGADNGMLAAMHLLAEFGSQRPLS
DLSA-RYTPYALSGEINSTVAAAYARIVFD---ELD-------LTVTGLTSEA-DPWFSVRASNTEPLLRLN
VEAADVATMARLRDEVLALIRA---------
>422/6-439
KSERCNMTTELTCFTAYDVRGRLGSQLDTGIAYRIGRAYGE--YL-KPRRVVVGGDIRQTSESLKLALAEGL
MDAGVDVLDIGLVGTEEIYFATKYLEFDGGIEVTASHNPIDYNGLKFVEESRPISGD--TGLFA----KELA
ETKGV---YGTLAAYVDHLLGYI--DS-LKLVVNSGNGVAGHVVDALFEERGVQFVKVHHQADGSFPNGIPN
PLLPECRQATSSMVK-STATMGIAWDGDFDRCFLFDENGSFVDGYYVVGLLAEAFLQKSAE-KIIYDPRLTW
NTEEVVASCGGQAILCKTGHAFIKERMRREDAVYGGEMSAHHYFRDF-AYCDSGMIPWLLVLELLSRVK-LS
EMVAARIAAFPSSGEINSKLA--QPKESIERVLE--RYKGQAVDYTDGISLSFAEGWFSLRSSNTEPVVRLN
VESRGDRALMELKAEVLAVLREERG------
>423/1-421
-------MSTLTCFKAYDIRGRLGDELNEDIAYRIGRAYGQ--FT-RAKNVVVGGDVRLTSESLKLALSNGL
RDAGTNVLDIGLAGTEEIYFATHHLGIDGGIEVTASHNPIDYNGMKLVKGAKPISGD--SGLRD----QVLA
EEKGE---YTVLDDYVEHLMTYIPANKPLKLVINSGNGAAGHVIDALFNQLPVTFIKVHHQPDGYFPNGIPN
PLLPECRKDTSDAVI-AHADIGIAFDGDFDRCFLFNHLGEFIEGYYIVGLLAEAFLQKEPA-KIIHDPRLSW
NTIDIVNSCQGEPVMSKTGHAFIKERMRQEDAVYGGEMSAHHYFRSF-AYCDSGMIPWLLVAELCVKDKSLR
DLVSERMLAYPASGEINSTLS--EPAKAIE---RVKP------DETDGISLEFEDWRFNLRSSNTEPVVRLN
VESANNALMVEKTDAILHLLRQ---------
>424/1-424
-------MTTFTCFKAYDIRGKLGTELNEEIAYKIGRAYGQ--IY-QPKTVVVGCDVRLSSEDLKQATIRGL
NDAGVNVLDLGMTGTEEVYFGAFHLDVQGGIEVTASHNPMDYNGMKLVENARPIS--ADTGLKE----QALA
EQFGN--SYNILPEFVDHLLTYIPSKRPLKLVVNAGNGAAGHVIDAIFKALPVEFIKIHHDADGSFPNGIPN
PLLVENRDSTRNAVI-EHADMGIAWDGDFDRCFLFDEKGQFIEGYYIVGLLAQAFLIKQSE-KIVHDPRLVW
NTLDIVDAYDGVTVQSKSGHAFIKQVMREHNAVYGGEMSAHHYFRDF-AYCDSGMIPWLLVTTLLSETQSLS
TLVENMIAKFPCSGEINFKVAIQKL---FDHYNDQNP----EIDRTDGVSLDF--GWLNVRASNTEPLLRLN
IESRQAQSIQHYVDEVTALI-QA--------
>425/1-411
-----------MVFKAYDIRGIYEKDLDDNFAYSLGKLVGK-----KYERIMVGNDIRIGSKKLLKPFIYGI
LE-NSKVYYAGEISTPLMYFGTL-KKFDLGVILTASHNPKEYTGFKMCIDAIPLSPV--DEIKP----FEMF
EEIEN---LEILSEYLNFFTQKL-EKNR-KIAVDFANGATTNAEKQVLKKVE-NKIFVNDFPDGNFPAHEPD
TLKKECLIDIINSVK-SNCEFGLIFDGDGDRIGMVDEKGEILAGDILTAIISNEIL-K--G-KIVYDLRCSK
VVPETISKNGGTPVKTRVGHYFIKKLMHEIDAEFAGEFSNHFYFKST-GYFESPLLALNYILKAIEREKPLS
EISK-NYKKYFHSGEINFKVA--DQKKSIE---SIEKKYENICEKLDGISLYC-NDWFNVRSSNTEPLLRLN
LEAEDEKTMNEKLTEIKEIINS---------
>426/1-428
-------MFQPVIFREYDIRGVYNGQFDDNFAYLLGRAYVV--YMKQNKNVALGCDARESSPAIIKNLAKGL
MDSGAKVIHLGLVTTPVCYFATFELKVDGAVQVTGSHNPPEYNGFKIVIFGVEIQK-LLHIIQK----GEFI
DGQGS-ESFDIKPMYYARYAKEF-GHKDTKVVLDCGNGAGGSVVRGLFEACGLKPTILFEQPDGTFPNHHPD
PTVEENLVDLKAQVL-KEAVAGIGFDGDADRIGVVDHTGRMVYGDELMVIISRAILAEQKGAKIIGDVKCSD
RLYHDVAKHGGQPIMWKTGHSLVKEKIKVEKAPFGGEMSGHVFFADR-NHGDDAPYAALRLVEILAKTKTIP
QLL-EGLPPAFNTPEIRIDTTEEKKEKMIE---AFPA------DFTDGIRLSFADGWALCRSSNTQPVVVVR
YESSSQAGLDAIRNRVEAIV-NKYL------
>427/1-427
---MRTRESVTKVIKAYDVRGVVGVDIDSDFIAEVGAAFGA--LMEGAARVVIGHDMRPSSPELADAFARGV
VSQGVNVIQLGLTSTDQLYCASG--ELDPGAMFTASHNPAEYNGIKMCSGARPVGQEIDMLVDG----PAFD
GPQGE-ISHDTLADYAAFLRNLV--DSNIRVAVDAANGMGGHTVPEVFAGLPLEIKPLYFELDGTFPNHEAN
PLDPKNLVDLQKFTP-EVADIGLAFDGDADRCFVVDELGQPVSPSAICAIVAERYLAQHPA-TVIHNLITSK
SVPEIIAENGGSAVRTRVGHSFIKAQMAEHSAVFGGEHSAHYYFSEF-FNADSGILAAMHVLAALGD-KPLS
ELM-HQYNRYQASGEINSRLAAERTDAFAD---RIES-----VDRLDGVTVELKDKWFNVRASNTEPLLRLN
VEAETDQEVAALVEEILAII-RT--------
>428/1-437
--MSEAHTFHPTVLREYDIRGIVGSTLTAADARAVGRAFGT--VVGGGKTVCVGYDGRLSSPELEAAMVDGL
VACGLHVLRIGLGPTPMLYFATRDREAAAGIMITGSHNPPDYNGIKMMLGKGPVYGRQILDIGA------IA
SKAGS-EQLDIKDAYVERLLRDY---DGLTIAWDAGNGASGEILRRLTAKLG-KHVLLFDEIDGNFPNHHPD
PTVEKNLVDLKAAVA-EHCDIGIGFDGDGDRIGAIDHLGRVVWGDQLVAIYAADVLKSHPGATIIADVKASQ
TLFDEIARLGGNPLMWKTGHSLLKAKMAETGSPLAGEMSGHIFFADK-WYGDDALYCAVRLIGLVSN-QPLS
ELR-DRLPDVVNTPETRFQV-SEERFQVVQ---EVK---EGDVNDIDGVRVKTADGWWLLRASNTQDVLVAR
AESGTPEGLERLKGMVVAQLEQAPSFEDGGS
>429/1-422
------MTNSLTCFKAYDVRGELGVNFDAEICYRIGRAFAR--TI-RAKTVVVGRDARATSPELADSLCEGM
IAEGVTVLDIGMAGTEEMYWATSFFEADGGIEITASHNPINYNGLKMVSGSRPLDPE--TDLLA----KACA
EPGGQ---RRAKAAYVEKVISFVVTNRPLRIVVNSGNGAAGPTFDALAQALGTDFIRLFHAPDSTFPNGIPN
PLLPENHAPTRDAVL-AHADLGIAFDGDFDRCFFFDESGRFIAGEYIVGLLASVMLEKNPA-SIVHDPRVVW
NTKDLVRSKGGTAVQAKTGHAFVKQVMRKSD-VYGGEMSAHHYFRDF-AYCDSGMIPWLVSCELMGRSEPMS
ALLAERMAAYPSSGETNFTLQS-SIAAVLG---HYEH------DETDGMSLEF-DNWFNLRASNTEPVVRLN
VESGDPNLVAIKLAEIKTLL-NSA-------
>430/13-442
VANFEETMNTLTCFKAYDIRGQLGSELNEDIAYRIGRAFGE--YL-KPKTIVVGGDVRLTSESLKMALAEGL
MDAGSDVLDIGLSGTEEIYFATFHLGVDGGIEVTASHNPMNYNGMKLVEDAKPISGD--TGLRD----QRLA
ENRGS---YIVLKEYVDHLMGYI--DNFLKLVINSGNGAAGHVIDEIEKQLPIEFIKVHHHPDGNFPNGIPN
PL-PECRADTEKSVI-DSANIGIAFDGDFDRCFFFDENGQFIEGYYIVGLLAEAFLKKESA-KIVHDPRLTW
NTIDIVERSGGIPIMSKTGHAFIKERMRKEDAIYGGEMSAHHYFRDF-AYCDSGMIPWLLIAELISNIK-IS
NLINDRIFLYPCSGEVNYEVEEILKR--LE---NLSTATAKAIEYIDGLSVEF-EDRFNVRISNTESLLRVN
LETDTKLLISEF-DRIDKEIRSSN-------
>431/1-432
-----MKALSAHVFRAYDIRGIVDTDFDPEWVERLGRACGT--YFHGHGAAVVGFDCRHSSPAYHDALVRGL
LSTGVDVTSVGMVPTPVLYFAVKHLGRKAGVMITASHNPSEYNGFKVVAGESTIHGEEIRRIWE--FEREFA
SGIGC---SDIVPSYIEAITSDV-HPRKLKVVVDGGNGAGGELCVEVLRRLGVEVVAQFCEPDGDFPNHHPD
PVVEANMTALMERVV-ERADLGIGLDGDADRLGAVDGMGRLLNGDELLSLYAREMLARRPGETVIADVKCSH
RLFDDIEAHGGKPMMWITGHSVVKARMLEVG-PLAGELSGHMFFGDR-WFGDDAIYGAARLVELLAD-VPLT
DLP--GWPPSHATRELHLPCPKVRR---AQAYFRERC------NDIDGARVIFPDGWGLVRASNTQPVLVLR
FEAQTPERLAEIRAFVEEPLRRWVAELS---
>432/4-428
SSHFKKYSMDNTIIRKYDIRGIVGKDLQINDGYEIGRKFGQTVAS-----VCVGYDSRIDSPGIERELIRGL
TLSGANVIRVGLCSSPMLYAAT--QQADLGIIITASHNPSEYNGFKFFSNKKVFSDQEMKEIIS-----KNS
TRIGS--NINIYSEYISILKSAVTTQK-LKIAWDCGNSPASGIIRYI--EIGHTHIVTNNSIDGAFPLHDPD
PIEEKNLAQLIDIVK-EYCDLGIALDGDSDRVRLIDNKGNVVSNDHLFIIFAREVLEEYPESKVIANVKMSM
KVHDFVSKLGGQVITCATGHSLVKKKMVEEEAKFAGELSGHFFFLSF----DDGLYSAVKAVDILKKNQSLS
QVI-EDLPKLYITHEVKIVVKDEKK---FQIIESIK-------SDLDGVKVTDNKGWWLLRVSNTQNCITAR
CEGETLEGFEHYIDEARSLN-CSYSQK----
>433/1-435
--MSRPAATVHRVVKAYDVRGLVGEELDQPLVADLGAAFAK--VMEGAGQVVIGHDMRDSSPTLAAAFAAGV
TGQGLDVVRIGLASTDQLYFASG-LLDCPGAMFTASHNPAAYNGIKLCAGARPVGD-VIAGVED-----DGP
PSVGD----DVLADYGRFLRSLV--DSGLRVAVDAGNGMAGLTTPAVLGPI--ELAPLYFELDGSFPHHEAN
PLDPANLVDLQAYVR-ETADIGLAFDGDADRCFVVDERGNPVSPSTVTSLVAARELGREIA-TIIHNVITSR
AVPELVSERGGTPLRSRVGHSYIKALMADTGAIFGGEHSAHYYFRDF-WGADSGMLAALYVLAALGEQRPLS
ELTA-DYQRYESSGEINFTVAQ-CTEAVL----RSFGTRIHSLDHVDGVTVDLGDGWFNLRSSNTEPLLRLN
VEGRTAEDVAAVVAQISAEIAGTTTEADAGA
>434/6-435
FFGTKRRMTQLTCFKAYDIRGELGEELNEDIAYRIGRAYGE--FL-KPGKIVVGGDVRLTSESLKLALARGL
MDAGTDVLDIGLSGTEEIYFATFHLGVDGGIEVTASHNPMNYNGMKLVENAKPISGD--TGLRD----QRLA
ERRGT---LIVLKEYVDHLMGYV--DRPLKLVVNSGNGAAGHVIDEVEKRAGVTFIKVHHQPDGHFPNGIPN
PLLPECRQDTADAVR-AHADMGIAFDGDFDRCFLFDDEASFIEGYYIVGLLAEAFLQKQPA-KIIHDPRLTW
NTVDIVTRSGGQPVMSKTGHAFIKERMRQED-IYGGEMSAHHYFRDF-AYCDSGMIPWLLVAELCLKNSSLK
SLVADRQAAFPASGEINRKL-G-NAAEAIA---RIRAQYEPAADTTDGISIEYPEWRFNLRTSNTEPVVRLN
VESADTALMNAKTEEILALLK----------
>435/1-425
---------MQTIFREYDIRGIYPTELTQESVRAIGFLLGE--RVRGGKYLAIGHDARTHSRELFTWLSEGV
AGADIEILDLGLIPTPVAYFSLG-ITPDGSVMITGSHNPPEYNGFKFFEAITALGEEAQKLIEAKISCS-KP
PKI-H---FDALGRYITYMKEEFLSSS-IPLSIDCGNGVAGVALEPILKALNCE--VLYGEPDGRFPNHHPD
PSDPHNLEDLQALLK-KRG-LGFAFDGDADRIAVLT-PKYIFKGDELAVIFAKQMK--N-P-LVIGEVKCSM
SMYEEINKIG-QAVMYKTGHSNLKVKLKELGAHLAAEVSGHLFFNDRYFGYDDAIYAALRTMELLL--I-NL
DLEKESLPPLFSTEELKVKTTEEKKFPLL----EKKESLPPILIDVDGIRVIFEEGWGLVRASNTTPVLVTR
FEAKSQEKLALYQESLEALIHQAQQEQN---
>436/1-436
-----MNKISKDIFKAYDIRGIVGKTLTAAVARQIGQAVAS--EARKVKAIVIGRDGRLSGPELSEALAEGI
RAAGVDVIDVGRVATPMLYFAAHQLGTLSGVMVTGSHNPPDYNGFKMMLAGDTLAGDDIQALYQ----R-IV
D--GR---LDIAEAYLERITSDI--KE-LNIVVDSGNGVAGAFGPLLYRRLGCKVRELFCDVDGNFPNHHPD
PAKPENLKDLIEALQ-KTAEIGLAFDGDGDRLGVVTKDGNIIWPDRQLMLYAADVLDRNPKAKVIFDVKSTR
LLKPWIKKNGGVPVMARTGHSFIKAKIKETGALLAGEMSGHVFFKERWYGFDDGIYTGARLLEVLSRVEDPS
ELLN-ALPNAVSTPELNLKM-EGENHALIS---RLQESASFDGNTLDGLRVEYKDGFGLARASNTTPVIVLR
FEADTEEALERIKGDFRRVL-ATATDAKLPF
>437/3-428
TLHNKHILEITHIFREYDIRGIFGDDLTHEVVCGIGQLLGE--YI--IESIYIGYDARTHSPTLLTWLAEGF
ASTGIEVYDLGLIPTPVAYFATS-ITCPHSVMITGSHNPPQYNGFKI-INQTPFYG---EQIRA----GTKL
T--KT---YIALGAYIDYLTRAF-ASENL-IAVDCGNGVGGIGIKKILENLNINYTPLFFEPDGTFPNHHPD
PSEEKNLIALKDKMK-SDIPIGIAFDGDADRLALLT-THYNYKGDELAILFAQEMKRRS-P-VVIGEVKCSQ
VMYDEINKIG-KAIMYKTGHSNLKVKLKELNAHLAAEMSGHLFFNDRYFGYDDAIYASLRALELL-HY-TPK
ELEATALPHLYSTDEEKISTTEEEKFTLIH---TNPPSIKDII--IDGLRVIFENGWGLIRASNTTPVLVTR
FEAISKEECESYKTHLLALLKNCQKT-----
>438/1-443
----MAHPFPASVYKAYDIRGSVPDQLDPVFARALGRALA-----ASARALVVGRDGRLSSPDLAGALQEGI
MEGGVDTLDIGQVPTPLVYFAAHIQGTGSGVAVTGSHNPPQYNGFKMMMGGQALYGPAVQALRPAMLAPAAA
PTWGE--QLDVVPAYIERIVSDV--KRPMKIAVDCGNGVAGALAPQLFRALGCEVDELYCEVDGTFPNHHPD
PAEPRNLQDLIAHVT-STCELGLAFDGDGDRLGVVTKSGQIIWPDRQLILFARDVLARCPGATIIYDVKCSQ
HVGVAIEQSGGVPLMWQTGHSLVKAKLAETGAPLAGEMSGHIFFKERWYGFDDGLYTGARLLEIV-S-R-ET
DASRPALPQALSTPELKLEMAEGEPHALIA---ALQQQGEFASVTIDGVRAEYPDGFGLARASNTTPVVVLR
FEAETEPGLARIQQEFRQQLLRLAPQAKLPF
>439/9-450
SFDWDGSRTGAGVFGPYDIRGRTGEEIDAGFAHALGLTLGRRAVATHAGAVVVGRDATLSSVALAAALQAGI
RAAGTHVIDIGRVTTPMMYYATRLTETGAGVAVTGRRDGQAHSSFKIALYGAGLGELREAMIEADGAVD-AA
ESPGR-RQLAVLPCYQARLLSDI--RR-LKVALDCGHGVTSLYAPDLLRELGCEVTALFADGDPGPADHPAN
PG-PRNLQDLIYCLR-YSCEVGLAFDGDGDRLAVVSKSGEIIWADRLLVLLARDVLARRPGASVIYDVKCGR
LAPRGIEQAGGEPLIWKSGPGQIKARMQETGALLAGEMSGRLYFKDRWYGFDDAIYAAARVLELL-S---VA
DATALQAPASFTAPETRVAL-PEAD---LQVRGGFPG------TYLDGVRVDYDDGFGLVRQACGAAVLALR
FEGDTAAALARIQAEFRRELARIASHLSITF
>440/1-424
-----MTADLSQLVKAYDVRGVVPDQWDESLAELFGAAFAQ--VT-GARAIVIGHDMRPSSPGLSRAFARGA
AARGVDVTEIGLCSTDQLYYASG--AFDPGAMFTASHNPAQYNGIKMCAGATPVGQD--TGLAE----RELV
ETPGT---IRTLEDYAAYLRSLVLTSRPLKVVVDAGNGMGGHTVPTVFAGLPLTLVPMYFELDGTFPNHEAN
PLDPANLVDLQERVR-EEADIGIAFDGDADRCFVVDEHGKPVSPSAVTALVAARELARHGG-TVIHNLITSW
SVPEVVRENGGTPVRTRVGHSFIKAEMARTGAIFGGEHSAHYYFADF-WNADTGMLAALHVLAALGE--PLP
QLVA-EYDRYAGSGEINSTVD--DQQGRLA---ATKGQDGVELDELDGLTVSAADWWFNVRPSNTEPLLRLN
VEARDETRMAKVRDEVLAIIRG---------
>441/1-432
-----MSNIAPEIFKAYDIRGIVETALTPATVELIGHAIGS-----EAREIAIGRDGRLSGPELAQALTNGI
RKSGIDVIDVGMVPTPVLYYAAHELCGYSGVMVTGSHNPPEYNGLKIVLGGETLAAEAIQSLR-------RI
EQAGS-RQHDIVQSYLQRIIADV--KARVKIVVDCGNGVTGVLAPELYRRLGCEVIELFCEVDGTFPNHHPD
PSVPENLQDVIRTLA-TTAEIGFAFDGDGDRLGVVTKDGSIIYPDRQLMLFAADVLSRNPGGQIIYDVKCTR
TLAPWIIRHGGKPVMWKTGHSFIKAKLKETGALLAGEMSGHIFFKERWYGFDDGLYAGTRLLELLSKQVDPA
TVLH-ALPDTINTPELQIKLKEGENHALIA---QFPE------ITIDGLRVEYKDGFGLIRASNTTPVAVLR
FEADNRAALERIQQDFRRVILQARPDAALPF
>442/9-438
SSIHSYSGRSVSVFKAYDVRGLVPEQLTTDISRAIGAAYID--SL-GCSSIVVGRDMRPSSKELFYAFAEGC
TARGASVIDIGLCSTDAVYYASG-AWNIPAAVFTASHNPPEYNGIKFCPGAQGIGYT--TGLSD----EKIS
DTKGK---VKVGREYAEYICNLVPLQKPLKVVIDAGNGMAGKMVPIVMQSADIEILPLYFELDGTFPNHEAN
PFDPKNLVDLQHAVK-ETADIGLAFDGDADRCVVIDEMSNPVTPSSIASIVVGRILKQYGA-TIVHNLLVSR
GFAESVRNSENRLVRTRVGHSFIKDIMHKTNALFGCEHSAHYYFRDF-WGADNGMLAALYVMAELCESMPMS
VLS-RKYTPYFQSGETNYRVH--NT---MS---AIRQAFPGYVEFLDGMTLYEGRFWWLVRKSNTEPLLRLN
VEAQTEDLMRLVRDKAVKII-TGG-------
>443/1-425
--------MSLPAFKAYDIRGRVPDELNEDLARRIGIALAA--QLDRAAPVVLGHDVRLTSPSLQEALSAGL
RASGREVIDIGLCGTEEVYFQTQYRNAAGGVMVTASHNPMDYNGMKLVEQARPISSD--TGLFT----RDAV
APTAA---EYDKSAYIAHLLSYVSNAKPLKLVVNAGNGSAGLIVDLLAPHLPFEFVRIFHEPDGHFPNGIPN
PLLPENRDATAQAVK-HHADLGIAWDGDFDRCFFFDHTGRFIEGYYLVGLLASVILSKHPG-KIVHDPRLIW
NTVEMVEAAGGIPVLSKSGHAFIKEKMRKENAVYGGEMSAHHYFREF-SYADSGMIPWLLIAELISRSRSLA
DLVESRMQQFPCSGEINFKITT-ATARIM----DHYTAQSPTIDHTDGISADF--GWFNLRSSNTEPLLRLN
VETNNAALLKQRTDEISALLRT---------
>444/1-442
----MEAVVQPSLFHEDDIHGVVPSELNPGVAKLIGQAIGS--AMKGLSDIVIGRDGRVSSSELSAALSDGL
RHAGCNVVDIGLVPIPVVYFAACHLGVWSCVAVTGGHHPHDYNGFKIVLGGESLSSEAMSDLYQ-----CIT
NRLGS---LDVVDDYIQRIADDVQLNRPLKIVVDPGHGAAEEILSRLFKAIGADLVSLYGDIDGVSL-IHPD
SGEPGNLQKLIQRVE-RAADLGLAFDGDAESLRVVTREGEVILSDSVLMLFATDVLQRNPGALVIYDAECTS
KLSDYVLRNGGSPLMWKIGHSSIKAKMRETGAELAGEMSGYFFFKERWYGFEDALYAAARLLEILAED-NPS
QVFA-ALPHAYFTAQMEQSVEQACVQSFIE---EVQRSVEGGVFAFDGLRADFTDGWGLVRVSDTASALVLR
FEADTQAGLERIQSAFRTHLQALLPGQVLVF
>445/1-430
----MYPPIQTRCFKAYDIRGQVPADLNEDIAYRIGRALVA--EL-GGRSYVVGRDMRLESPTLSQALMRGL
TEGGADVIDIGLCGTEEVYFATSHYQADGGIMVTASHNPKGYNGMKLVEQSRPISGDIRQRVESGDLGT-AA
PAAGS---VLASDKYIDHLLTYVLATKPLKVLADPGNGAVGPVLELLKARLPLKLTVINGEPDGNFPNGIPN
PLLPENRDLTRQAVL-DTADMGIAFDGDFDRCFFFDNQGRFIEGYYVVGLLAEMLLAKHPS-KIIHDPRLTW
NTIKQVEEAGGMAIQSKTGHAFIKERMRAEDAVYGGEMSAHHYFRDF-AYCDSGNIPWLLVAQLMSVTKSLG
QLVDERIAAFPCSGEINYEVE--DVKDTLP---RNPS-----IDRTDGISVEFADWRFSLRGSNTEPLLRLN
VESGDQALVERQVAQIAGLIRG---------
>446/1-424
-----MENINKSIFRKYDIRGIYGEEVTENFAELLGKTFGS--FLKGEKKVIVGMDNRKSSPSIKKSLIKGL
TSTGVDVIDIGIVVTPIFYYA-T-YKIKGGIMVTASHNPAKYNGFK-IFEEGTIYG---EKLLK----RNFI
KRYGYIIERSPVEEYIKNIEEKI--K-GLKVVVDCGNGTAALFAPEILKRLGCDVISLYCTSDSDFPNHFPD
PTVEDNLIDLIKKVRIEKADLGIAYDGDGDRIGVVDEKGDIIWGDMLMILFWREILPKYPNIDAIVEVKCSN
ALVEEIRKLGGKPFFYKTGHSLIKAKMQEIDAPFTGEMSGHMFFRDEYYGFDDALYASARLLRILSNTKSLG
ELFY-DIPQYFSTPEIRVPCKKFER---VE---RAKEKNMDII--IDGVRVNFENGWGLIRASNTGEELILR
YESKNKNELKLIKRELRKALG----------
>447/14-453
YAFESEPMVKPTGFREYDARWLFQKEINLMGIQALGMGLGA--LIGVKQEIVTGHDFRGYSASIKYALISGL
MAAGCKVHDIGLAVTPMAYFAQFDLDVPCCAMVTASHNDNGWTGVKM-GANRPLTPDEMTRLKEVLNAD-FK
NKVG--GFHNYPARYIADLTSRPKLTRKLKVVAACGNGTAGAFAPQVLEAIGCEVIPLDTELDHTFPKYNPN
PEDMEMLHAIRDAVL-QHADVGLGFDGDGDRCGVVDNTGEEIFADKVGVMLARDMSAIHKDAQFIVDVKSTG
LFITDPQKQGAKTTYWKTGHSYMKRRTHETGALAGFEKSGHFFFKPYGRGYDDGLVSAIAICD-M-DRKSMA
DLK-NALPKTWSSPTMSPHCD--KHQAKIR---DLVT--------VNGVRVTVEDGWGLMRASSNKPELVVV
VESVSEQRMHDMFEMVNSVLRTHPEVGAYNQ
>448/9-434
HNQIGKEMEKLTCFKAYDIRGKLGSELNEEIAYRIGRAYCQ--WL-KPAKVVVGGDARATSVELKNALAKGL
MDGGADVIDIGMVGTEEVYFATRFYGVDGGIQVTASHNPIDYNGMKLVKDAQPISGD--NGLYE----QRLA
QVRGQ---LQVREHYVEHLLSYILNALPMKIVVNAGNGAAGPTLDALEAAL-ASFIKINHQPDSSFPNGIPN
PMLPENQWSTRQAVC-EHADLGIAWDGDFDRCFFFDHLGNFIEGYYIVGLLAEKFLLTT-D-KIIHDPRLTW
NTIDIVQTLNGTAIESKTGHAFIKDAMRHHDAVYGGEMSAHHYFREF-GYCDSGMIPWLLVIELLSK-KTTS
SLIESRKAKFPVSGELNFTVS--DK---IQ---QIKQFYADAITGIDGLSMEF-EHWRFLRSSNTEPLVRLN
IETRDVTLLEQKTAQLTQLLK----------
>449/1-424
-------MSALTCFKAYDIRGELGKELNEDIAYRIGRAYGQ--FL-SPKTVVVGGDVRLTSESLKMALANGL
MDSGTDVLDIGLSGTEEVYFTPFHLNLDGGIEVTASHNPMNYNGMKLVDNAKPISGD--TGLRD----QRLA
EKRGS---YIILNAYVDHLMSYI--DNNFKLVINSGNGAAGHVIDEIFKQAPVEFIKVHHQADGNFPNGIPN
PLLPECRKDTSDAML-KHADMGVAFDGDFDRCFLYDNHAEFIEGYYIVGLLAEALSAERIA-KIIHDPRLTW
NTIDIVKKAGGVPVMSKTGHAFIKERMRSENAIYGGEMSAHHYFRDF-AYCDSGMIPWLLVAELCIKKTTLS
DTLNERVNLFPCSGEINYRVE--NAKEVLS---RIEEVYVGNAEYVDGVSIEY-EDRFNVRVSNTEPLLRLN
VETNNSSELLRAEEKLDKIIKS---------
>450/1-447
---MPAVQVAAGMFRAYDIRGVVGKDLNPGVAALIGQAIGS--VMQGLRDVVVGRDGRLSGPELSNGLIEGL
RRAGCNVTDIGLAPTPVVYFGAYELRAGSCVAVTGSHNPPDYNGFKIVVGGETLSGAAIAELHQ----R-IN
ERLGE-LEQDISDAYIQRIADDVQLDRPIKVVVDAGNGVAGEIAPRLLEAIGADVVPLYCDIDGTFPNHHPD
PSEPHNLNDLVKMVQ-RFADIGVAFDGDADRLGVVTKEGAMVFPDRLLMLFAADVLQRNPGALVIYDVKCTG
KLSDYVLRNGGSPLMWKTGHSLIKSKMRETDAELAGEMSGHFFFKERWYGFDDGIYAAARLLEILAQRQTPS
EVLD-ALPESVSTPEIKVPVEHALVAQFVA---RAQTGEESPFSTIDGLRADFIDGWGLVRASNTTPILVLR
FEADSEAALQRIRTLFRNELQTLLPEHSVAF
>451/1-429
------MRLNENMFRMYDIRGIWGEDLTEETAEVIGKAFGT--YVKGINSVLVGRDNRISSKPIRDALIKGL
TSTGCDVLDVGVLTTPAFYYS-N-INSQAGMMITASHNPPQFNGFK-VVGPSTIYG---EELKK----YEFE
K--GEVKYAYPINSYINMIKEKV--K-GLKVVVDCGNGTASLFYPDVIYNLGCEVYPLYCESDPTFPNHFPD
PVKEENLKDLIEEVK-RVADLGIAFDGDGDRIGVVDEKGNIIWGDMLMILYWREIMKKHPGAEAIVEVKCSQ
ALVEEIEKLGGKPVFYKTGHSLIKAKMKEMNAVFTGEMSGHMFFADEYYGFDDAAYAAARLLRILSNTKSLS
ELLA-DVPKYPSTPEIRLECSDERKFDVVK---GVTEKGYNII--VDGARVLF-DGWGLVRASNTGPELIVR
CEARTSEKLEEIKKELSEALAKFGVKFE---
>452/1-430
-------MNKLTCFKAYDIRGRLGEELNEDIAWRIGRAYGE--YL-KPKTIVLGGDARLTSETLKLALAKGL
QDAGVDVLDIGMSGTEEIYFATFHLDIDGGIEVTASHNPIDYNGMKLVEGARPISGD--TGLRD----QRLA
EKRGR---YIIRDAYIDHLLGYIPAKKPMKLVFNSGNGAAGPVVDAIFKALGVEFIKIHNTPDGNFPNGIPN
PLLPECRADTRNAVI-EHADMGVAFDGDFDRCFLFDEKGQFIEGYYIVGLLAEAFLEKYPE-KIVHDPRLSW
NTVDVVTAAGGKPVMSKTGHAFIKERMRREDAIYGGEMSAHHYFRDF-AYCDSGMIPWLLVAELCLK-LSLG
ELIHDRMLAYPASGEINRTLA--EPKVAIE---RVEQYFSHEADRTDGISMSFVDWRFNLRSSNTEPVVRLN
VESGDSEIVIKMTKSILNIL-TSGDNK----
>453/1-446
------MQIDPSIFKAYDIRGIVGKNVDRETARLIGRAFGS--AAKGEAAVVIGRDGRLSGPDLVGGLAEGL
RQSGVDVIDLGLVATPMVYFGTG-RRATSGVMVTGSHNPPDYNGFKMVLAGQAIYGEQIQALRQRIEQGDFT
EGAGA-VQVDLRQQYIDRIVSDV--KRPMKIAVDCGNGVAGAFAPALFRAMGCEVTELFCEVDGHFPNHHPD
PAHVENLQDLVRTLQ-TTCELGLAFDGDGDRLGVVTKDGQVIFPDRQLMLFAQEVLSRNPGGEIIFDVKCTG
KLAPFIREHGGKATMWKTGHSLVKAKLKETGAPLAGEMSGHIFFKDRWYGFDDGLYTGARLLEIVSRHADPS
AVLN-ALPNSHCTPELQLKCAEGEPFALLD---RIKANATFDGNRIDGVRVEYADGFGLARPSNTTPVVVMR
FEADNDAAMARIQGEFRRVILAEKPDAKLPF
>454/1-422
-------MNKLTCFKAYDIRGRLGVELDDDIAYRIGRAYGE--LF-KPQTVVVGGDTRLTSESLKKSLSNGL
CDAGVNVLDLGMCGTEEIYFSTWHLGVDGGIEVTASHNPIDYNGMKLVKNARPISSD--TGLKD----QTLV
EKTGN---IYTRDAYIKHLMGYVLQKKKIKIVVNSGNGAAGPVIDDIEKYLPVTFVKINNTPDGHFPNGIPN
PLLPECREDTSKAVI-AHADFGIAFDGDFDRCFFFDEKGRFIEGYYIVGLLAEVFLEKYPA-KIIHDPRLIW
NTIDIVQNYGGKPIMTKTGHAYIKQRMREEDAVYGGEMSAHHYFKDF-EYCDSGMIPWILICELSIRNKNLG
ELVYNCINAWPASGEINCTLS--NPQSEID---KNS-------DYTDGLSMEFSDWRFNVRCSNTEPVVRLN
VESSNVLLMQEKTREILSFI-GKCV------
>455/14-457
AAYENEALVKATGFREYDARWLFGPEINLLGVQALGLGLGT--YILGQSKIVVGHDFRSYSTSIKNALILGL
ISAGCEVHDIGLALSPTAYFA-Q-FDIPCVAMVTASHNENGWTGVKM-GAQKPLTPDEMSRLKAVLNAE-FV
EDGGKV---GEAQRYIDDKRASV---RPLKVIAACGNGTAGAFVVEALQKMGAEVVPMDTDLDFTFPKYNPN
PEDAEMLHAMADAVR-ETADLAFGFDGDGDRCGVVDDEGEEIFADKIGLMLARDLAPLHPGATFVVDVKSTG
LYATDPAQHGCKVIYWKTGHSYIKRKSAELGALAGFEKSGHFFMNGELYGYDCGLTAAAAILAML--DVKLS
DMRK-ALPVAFTSLTMSPHCGDEVKYGVVA---DVVKEYEDLFITVNGVRVHLEDGWVLVRASSNKPEVVVV
VESQSEDDMRALFQEVKPRLGDRVGKYNQEI
>456/1-441
--MSRPAAAVHRVVKAYDVRGLVGKEIDESLSADFGAAFAR--LMEGARQVVLGYDMRDSSPSLAAAFATGV
TGQGVDVVRIGLSSTDQLYFAAG-LLDCPGAMFTASHNPAAYNGIKLCAGAKPVGADRDDVIAG----PPYP
LSRGR-PADDVLADYGVFLRSLVTAGRPLRVAVDAGNGMAGHTTPAV---LGATLLPLYFELDGSFPNHEAN
PLDPANLVDLQAYVR-DTADIGLAFDGDADRCFVVDERGLSVSPSTVTSLVAARALKREIA-TIIYNVITSR
AVPELVSECGGTPLRSRVGHSYIKALMAETGAIFGGEHSAHYYFRDF-WGADSGMLAALYVLAALGEQRPLS
ELAA-DYQRYESSGEINFTVA--DAPSCMD---AVVEFFGSQIDHLDGVTVDLGGGWFNLRNSNTEPLLRLN
VEGRSTEDVDVVVAQISAQIAAHISGPEAEP
>457/1-430
-------MVKLTCFKAYDIRGRLGEELNEDIAWRIGRAYGE--YL-KPKTIVLGGDVRLTSEALKMALAKGL
QDAGVDVLDIGMSGTEEIYFATFHLGVDGGIEVTASHNPMDYNGMKLVEGARPISGD--TGLRD----QRLA
EARGS---YILRDAYIGHLLGYIVNNTPLKLVVNSGNGAAGPVIDAILKALGAEFIKIHNTPDGTFPNGIPN
PLLPECRDDTRKAVI-EHADMGIAFDGDFDRCFLFDEKGQFIEGYYIVGLLAEAFLEKHPA-KIIHDPRLTW
NTEAVVTAAGGTPVMSKTGHAFIKERMRTEDAIYGGEMSAHHYFRDF-AYCDSGMIPWLLVAELCLKEKTLG
QLISDRVAAFPASGEINCIVD--NQEYVIKKILDNYKMQAKHIDYTDGISIEFEDWRFNLRSSNTEPVIRLN
VESNSSLLMEEKTRELLKKIKG---------
>458/1-426
-------MNKLTCFKAYDIRGRLGEELNEDIAWRIGRAYGE--YL-KPKTIVLGGDVRLTSESLKLALAKGL
QDAGVDVLDIGMSGTEEIYFATFHLGVDGGIEVTASHNPMDYNGMKLVEGARPISGD--TGLRD----QRLA
EARGS---YILRDAYIDHLLGYIVSNTPLKLVVNAGNGAAGPVVDAILKALGAEFIKIHNTPDGTFPNGIPN
PLLPECRGDTRNAVI-EHADMGIAFDGDFDRCFLFDEKGQFIEGYYIVGLLAEAFLEKHPA-KIIHDPRLTW
NTEAVVTAAGGTPVMSKTGHAFIKERMRAEDAIYGGEMSAHHYFRDF-AYCDSGMIPWLLVAELCLK-QSLG
ELVRDRMAAYPASGEINSRLA--EPAAAIA---RVEAYFAEEADRTDGLSMSFADWRFNLRSSNTEPVVRLN
VESANTKLMEDKTQEILTLLRK---------
>459/1-425
-----MAADLSQIVKAYDVRGVVPDQWDESLAELFGAAFV---ELTGAGAIVVGHDMRPSSPGLSDAFARGA
AARGADVTGIGLCSTDQLYYASG-ALGLPGAMFTASHNPAQYNGIKLCAGAAPVGQD--TGLAE----RALV
ERPGT---VRTLADYAAHLRSLV--DTGLKVVVDAGNGMGGHTVPTVFAGLPLDLVPMYFELDGTFPNHEAN
PLDPANLVDLQRRVR-EEADLGLAFDGDADRCFVVDQDGEPVSPSAVTALVAARELARNGG-TVIHNLITSR
SVPEVVRENGGTPERTRVGHSFIKAEMARTGAIFGGEHSAHYYFRDF-WNADTGMLAALHVLAALGEQRPLS
ALVA-AYDRYAGSGEINSTVD--DQQARLA---AIRGRDDVTVDDLDGLTVQAPDWWFNVRPSNTEPLLRLN
AEARDEATMTKVRDEALAIIRA---------
>460/1-440
----MASITR-DIFKAYDIRGIVGKTLTDDAAYFIGRAEAA--KAKGIARIALGRDGRLSGPELMEHIQRGL
TDSGISVLNVGMVTTPMLYFAAVNECGGSGVMITGSHNPPDYNGFKMMLGGDTLAGEAIQELLA-----VEK
DGFGS-VTEDISGAYHDHIVGHV---K-LKRPINIAIDVGGAFAGKLYKGLGNEVTELFCEVDGNFPNHHPD
PSKPENLQDLIAALK-NGAEIGLAFDGDADRLGVVTKDGNIIYPDRQLMLFAQDVLNRNPGAKVIFDVKSTR
LLAPWIKEHGGEAIMEKTGHSFIKSAMKKTGALVAGEMSGHVFFKERWFGFDDGLYAGARLLEILSASDNPS
EVLD-NLPQSISTPELNISLGHQVIEELAA---KAEFEGATEIITIDGLRVEFPDGFGLMRASNTTPILVLR
FEADTQAAIERIQNRFKAVI-ESNPHLIWPL
>461/1-444
----MTHRFDPTSLREYDIRGIVGKTLGPDDARAIGRGFAT--LLAGGRRVAVGRDGRVSSPMLEAALIEGL
TASGCDVVRTGMGPTPMLYYAEATLEVDGGIQITGSHNPGNYNGFKMVFQHRSFFGQDIQTLGK----AAEG
DEDGDTVTDDIEDLYVSRLIAGY---AGYKIGWDAGNGAAGPVIEKLVK-LG-EHHTLFTDVDGNFPNHHPD
PTEEKNLADLKKLVA-EKLDFGLAFDGDGDRLGAIDGQGRVVWGDQLLAILAEPVLRIDPGATIIADVKASQ
ALYDRIAELGGKPVMWKTGHSLIKTKMKETGAPLAGEMSGHIFFQDY-YGFDDAQYAAIRLIQAVHVIKSLT
QLKD-EMPAMVNTPEMRFQVDESRKFPVVEEVLDRLEADGAQVDRTDGARVNTDDGWWLLRASNTQDVLVAR
AEAKDQAGLDRLMAQIDDQL-AKSGIVRGEQ
>462/1-426
-------MKELTCFKAYDIRGQLGSELDNEIAYRIGRSYGQ--FL-KSENVVVGGDVRLTSEALKQALANGL
MDAGINVIDIGVTGTEEIYFATFYLGVDGGIEVTASHNPMDYNGMKLVEGSKPISGD--TGLRE----QALA
EVKGN---YVLLPEYVDHLISYIPAKKPMKLVINSGNGAAGHVIDELFIELPLEIIKVHHEEDGNFPNGIPN
PLLPECRADTANAVK-EHADMGIAFDGDFDRCFLFDENGDFIEGYYIVGLLAEAFLQKEQA-KIIHDPRLSW
NTIDVVTKSGGVPVMSKTGHAFIKERMRKEDAIYGGEMSAHHYFRDF-GYCDSGMIPWLLITELLSPDISLS
KLISAKRFLFPCSGEINFKV---KQAKLI-----MEQVYLHYYSAIDGISLEF-EGWFNLRDSNTEPLLRLN
VESQNIALMNDKVEELTKLIKKLDI------
>463/1-418
---------MLTCFKAYDIRGKLGEELNEDIAWRIGRAYGE--FL-KPKTIVLGGDVRLTSETLKLALAKGL
QDAGVDVLDIGMSGTEEIYFATFHLGVDGGIEVTASHNPMDYNGMKLVEGARPISGD--TGLRD----QRLA
EKRGR---YILRDAYVDHLFGYIVKNTPLKLVINSGNGAAGPVVDAIFKALGAELIKVHNTPDGNFPNGIPN
PLLPECRDDTRNAVI-KHADMGIAFDGDFDRCFLFDEKGQFIEGYYIVGLLAEAFLEKNPA-KIIHDPRLSW
NTVDVVTAA-GTPVMSKTGHAFIKERMRKEDAIYGGEMSAHHYFRDF-AYCDTGMIPWLLVAELCLK-KTLG
ELVRDRMAAFPASGEINSKLA--HPVEAIN---RVEQ----HFRDAGGGSHRWHR-LALCASSNTEPVVRLN
VESGDVPLMEEKTKLILELLNK---------
>464/1-424
--------MTLPAFKAYDIRGRVPDELNEDLARRIGVALAA--QL-DQGPVVLGHDVRLASPALQEALSAGL
RASGREVIDIGLCGTEEVYFQTDHLKAAGGVMVTASHNPMDYNGMKLVEQARPISSD--TGLFA----RDTV
APTAA---ERDKTAYLEHLLSYVRSTKPLKLVVNAGNGGAGLIVDLLAPHLPFEFVRVFHEPDGNFPNGIPN
PLLQENRDATAKAVK-EHADFGIAWDGDFDRCFFFDHTGRFIEGYYLVGLLAQAILAKQPG-KVVHDPRLTW
NTVEMVEDAGGIPVLCKSGHAFIKEKMRSENAVYGGEMSAHHYFREF-AYADSGMIPWLLIAELVSQSRSLA
DLVEARMQKFPCSGEINFKVDAAVARVMAHYGDQSPE-----LDYTDGISADF--GWFNLRSSNTEPLLRLN
VETGDAALLETRTQEISNLLRG---------
